# Supplementary material for: Pf16 and phiPMW: Expanding the realm of Pseudomonas putida bacteriophages
Source: PLoS One. 2017 Sep 6;12(9):e0184307. doi: 10.1371/journal.pone.0184307 (PMC5587285; doi:10.1371/journal.pone.0184307)
Supplement: S1 Table — (XLSX) [file pone.0184307.s005.xlsx]

## Sheet: Sheet1
Pseudomonas Phage pf16 – In depth ORF analysis
ORF	Start	End	Strand	GC (%)	RBS and Initiation codon	Size (aa)/Mw (kDa)/pI	Putative Function	Closest Significant Homolog (E-value <0.01)	Homolog E-value (Threshold <= 0.01)	Delta BLAST Domains (E-value <= 0.01)	Transmembrane	Coiled Coils	Signal Peptide	Predicted Cellular Localisation
1	419	661	-	49.79	aaggagctccacatg	80/9.18/10.29	Hypothetical Protein	None	N/A	None	1	0	No	Unknown
2	672	812	-	54.61	ggagcgtcagtcatg	46/5.14/9.66	Hypothetical Protein	None	N/A	None	0	0	No	Unknown
3	887	1243	-	52.66	gggagctatcaaatg	118/12.89/8.58	Hypothetical Protein	None	N/A	None	2	0	No	Unknown
4	1291	1710	-	50	gaagatatgtg	139/16.03/8.65	Hypothetical Protein	hypothetical protein RMCBS344292_07023 [Rhizopus microsporus]	0.009	None	2	0	No	Unknown
5	1707	1970	-	55.3	aaggaaatcagcatg	87/10.05/6.55	Hypothetical Protein	None	N/A	None	0	0	No	Unknown
6	2028	2294	-	55.05	ggaggactgagtcatg	88/10.08/4.91	Hypothetical Protein	None	N/A	None	1	0	No	Unknown
7	2298	2762	-	56.34	ggagggtgtgattgatg	154/17.13/8.65	Hypothetical Protein	hypothetical protein JT27_18205 [Alcaligenes faecalis]	0.001	None	1	0	No	Cytoplasmic
8	2762	2947	-	58.06	gagggtaactgaaatg	61/6.69/4.96	Hypothetical Protein	None	N/A	None	0	0	No	Unknown
9	2949	3287	-	53.39	aggcggacgggcaatg	112/12.16/4.64	Hypothetical Protein	hypothetical protein [Bradyrhizobium sp. Tv2a-2]	3e-05	None	0	0	No	Unknown
10	3284	3622	-	55.45	aggaacctgtacgatg	112/12.14/4.87	Hypothetical Protein	hypothetical protein [Sphingomonas jaspsi]	2e-06	None	1	0	No	Unknown
11	3619	3942	-	45.98	aaagaatcatggcattg	107/12.64/6.06	Hypothetical Protein	hypothetical protein PMA4326_09880 [Pseudomonas syringae pv. maculicola str. ES4326]	0.0002	None	0	0	No	Cytoplasmic
12	3935	4105	-	52.63	gtggtgctcgctttg	56/6.51/11.09	Hypothetical Protein	None	N/A	None	0	0	No	Unknown
13	4219	4548	-	54.55	aagaggtgacgtgaaatg	109/12.79/9.10	Hypothetical Protein	None	N/A	None	0	0	No	Unknown
14	4562	5080	-	51.05	aagcaggaactgatg	172/19.68/6.38	Hypothetical Protein	None	N/A	None	0	0	No	Unknown
15	5091	5255	-	46.06	gagcaagacgagcttgatg	54/6.74/4.73	Hypothetical Protein	None	N/A	None	0	0	No	Unknown
16	5315	5887	-	53.05	gagggtggtgaagtg	190/21.03/7.08	Hypothetical Protein	hypothetical protein [Citrobacter freundii]	3e-19	None	0	0	No	Unknown
17	5884	6270	-	55.29	gaaaggagaacaagtgtg	128/14.24/5.77	Stringent Starvation Protein B	ClpXP protease specificity-enhancing factor [Pseudomonas stutzeri TS44]	9e-45	PRK11798 (1.04e-65), SspB (1.07e-45)	1	0	No	Unknown
18	6267	6902	-	54.71	gaaggcactgtgatg	211/23.99/4.87	Hypothetical Protein	None	N/A	None	0	1	No	Cytoplasmic
19	6902	7225	-	51.23	gaaggaacatttcatcatg	107/12.36/5.51	Hypothetical Protein	hypothetical protein GAP32_486 [Cronobacter phage vB_CsaM_GAP32]	0.009	None	0	1	No	Cytoplasmic
20	7299	7868	-	53.15	aaagagctgaccatg	189/21.69/6.17	Hypothetical Protein	None	N/A	None	0	1	No	Cytoplasmic
21	7871	8659	-	53.86	aaggaactgaaatg	262/30.10/6.46	Hypothetical Protein	hypothetical protein JZ00_31440 [Pseudomonas frederiksbergensis]	0.008	None	0	0	No	Cytoplasmic
22	8656	9045	-	50.51	ggaagggcttgtgatg	129/14.85/9.06	Hypothetical Protein	hypothetical protein [Salmonella phage SKML-39]	5e-07	None	0	0	No	Unknown
23	9045	9398	-	51.69	gagacctttgtcatg	117/13.22/8.69	Hypothetical Protein	None	N/A	None	1	0	No	Unknown
24	9419	9628	-	53.33	aaaaaggagttggaagcatg	69/7.81/7.82	Hypothetical Protein	None	N/A	None	0	0	No	Unknown
25	9625	9909	-	52.28	aggaactacatcatg	94/10.11/4.43	Hypothetical Protein	None	N/A	None	0	1	No	Unknown
26	9971	10477	-	54.24	aggagtaacgtgttatg	168/17.70/9.66	Bacterial Ig-like domain containing protein	hypothetical protein, partial [Flavobacterium sp. URHB0058]	9e-23	Big_2 (9.95e-12), BID_2 (2.50e-06), yjdB (4.16e-16)	3	0	No	Periplasmic
27	10526	10816	-	50.51	agggagtaactgaatg	96/11.17/4.65	Hypothetical Protein	None	N/A	None	0	0	No	Unknown
28	10817	11554	-	53.11	agaggtgatttttgtg	245/27.86/10.05	Hypothetical Protein	hypothetical protein [Pseudomonas phage phiPsa374]	3e-20	None	3	0	No	Cytoplasmic Membrane
29	11607	12029	-	53.66	aaggagcaacatcatg	140/16.04/5.61	Antirestriction protein	hypothetical protein [Pseudomonas phage YuA]	8e-32	Antirestrict (4.52e-26)	1	0	No	Unknown
30	12110	13339	-	56.34	ggagccaaccaagtg	409/45.02/8.38	RtcB tRNA Splicing Ligase	RNA-splicing ligase RtcB [Escherichia coli]	0	RtcB (1.37e-175), PRK09588 (3.53e-53)	2	0	No	Cytoplasmic
31	13336	13545	-	49.52	ggagaatactgatg	69/7.49/5.59	Hypothetical Protein	None	N/A	None	1	0	No	Unknown
32	13545	13823	-	51.61	gaggtgaactgatg	92/10.42/8.76	Hypothetical Protein	None	N/A	LPAM_1 (2.59e-03), mltA (0.01)	1	0	No	Unknown
33	13833	14189	-	54.34	aaaggagagtgaaatg	118/13.46/4.30	Hypothetical Protein	hypothetical protein JJJA_0027 [Achromobacter phage JWDelta]	1e-35	None	0	0	No	Cytoplasmic
34	14191	14535	-	56.52	gaggaaaagataatg	114/12.54/5.65	Hypothetical Protein	hypothetical protein JJJB_0026 [Achromobacter phage JWAlpha]	5e-50	None	0	0	No	Unknown
35	14604	14879	-	56.15	aggtactacatcatg	91/10.35/9.10	Hypothetical Protein	None	N/A	None	0	0	No	Unknown
36	14951	15067	-	44.44	gaggagaacaataatg	38/4.13/9.10	Hypothetical Protein	None	N/A	None	1	1	No	Unknown
37	15051	15281	-	50.64	agaagggtgaaactatcatccgcaacctgcgccgtg	76/8.61/4.63	Hypothetical Protein	None	N/A	None	0	0	No	Unknown
38	15253	15402	-	52.66	gggtggctcggatg	49/5.87/8.10	Hypothetical Protein	None	N/A	None	0	0	No	Unknown
39	15399	15527	-	52.71	ggagctaacatg	42/4.65/9.40	Hypothetical Protein	None	N/A	None	1	0	No	Cytoplasmic Membrane
40	15611	15799	-	55.02	gaggaatcctgtcatg	62/7.01/8.17	Hypothetical Protein	None	N/A	None	0	0	No	Unknown
41	15811	16071	-	56.32	ggagacatatcatg	86/9.72/4.47	Hypothetical Protein	None	N/A	None	0	1	No	Unknown
42	16100	16363	-	54.16	gaagagcaaaacgctcacacagtg	87/9.89/9.89	Hypothetical Protein	None	N/A	None	0	0	No	Unknown
43	16445	16738	-	53.74	aggggaatgtgatg	97/10.85/4.39	Hypothetical Protein	None	N/A	None	1	0	No	Unknown
44	16754	17056	-	54.12	ggagactcaacgccatg	100/11.47/8.49	Hypothetical Protein	hypothetical protein PS2_232 [Serratia phage PS2]	2e-18	sulP (4.21e-03)	1	0	Yes	Unknown
45	17035	17439	-	51.11	aaaggggctgtgaaatg	134/14.79/8.45	Hypothetical Protein	hypothetical membrane-like protein [Aeromonas phage phiAS5]	1e-05	Smc (6.42e-03)	1	1	No	Unknown but may have multiple localisation sites
46	17441	17764	-	54.01	gaggtacgaaatg	107/11.76/9.10	Hypothetical Protein	None	N/A	None	0	0	No	Unknown
47	17742	18104	-	46.83	agcggcccagtaacccatg	120/13.93/5.89	Hypothetical Protein	hypothetical protein CPJG_00111 [Synechococcus phage KBS-M-1A]	1e-11	None	2	0	No	Unknown
48	18108	18611	-	56.34	aggatttaccttatg	167/17.12/4.68	Hypothetical Protein	None	N/A	None	1	0	No	Unknown
49	18700	18918	-	50.22	gaagaaggtagacatcatg	72/7.74/9.92	Hypothetical Protein	None	N/A	None	0	0	No	Unknown
50	19052	20125	-	57.07	gaggaacactgaatg	357/39.30/8.67	rIIB like protein	Membrane-associated protein [Enterobacteria phage RB14]	1e-53	HTH_Hin_like (3.43e-05), HTH_23 (1.26e-04), HTH_29 (1.08e-03)	0	0	No	Unknown
51	20182	22431	-	51.82	gaaggaaaaactacaggcatg	749/84.84/5.05	rIIA like protein	protein rIIA [Vibrio phage VH7D]	2e-58	HATPase_c (4.21e-04), HtpG (4.78e-05)	0	0	No	Cytoplasmic
52	22428	22721	-	50.68	aaaggtgaccctggatg	97/11.06/9.67	Hypothetical Protein	None	N/A	None	0	0	No	Unknown
53	22819	23031	-	52.58	ggaggtttcacgtg	70/8.03/5.24	Hypothetical Protein	None	N/A	None	0	0	No	Unknown
54	23145	23549	-	60.49	gaaggaaactgaaaatg	134/14.85/6.29	Hypothetical Protein	hypothetical protein CcrKarma_gp289 [Caulobacter phage karma]	1e-27	None	0	1	No	Unknown
55	23599	25596	-	57.51	aggaagagtaagcgcaatg	665/73.68/6.89	Hypothetical Protein	hypothetical protein Lu11_0352 [Pseudomonas phage Lu11]	0	None	2	0	No	Cytoplasmic
56	25707	25925	-	47.94	gaagaggtactacatcatg	72/7.74/9.81	Hypothetical Protein	None	N/A	None	0	0	No	Unknown
57	26143	26634	-	55.89	aaggaatgataggcatg	163/17.87/4.34	Acyl Carrier Domain Protein	acyl carrier protein [Megamonas hypermegale]	4e-11	acpP (3.58e-13), PTZ00171 (3.61e-10), PP-binding (5.47e-09), PKS_PP (5.13e-04)	0	0	No	Cytoplasmic
58	26696	26893	-	60.61	ggagatacacagatg	65/7.03/11.73	Hypothetical Protein	None	N/A	None	0	0	No	Unknown
59	26911	27075	-	50.91	gaagtagagaagtagatg	54/5.98/4.83	Hypothetical Protein	None	N/A	None	0	0	No	Unknown
60	27363	27827	-	51.61	gaagaggtaacgtatg	154/17.82/6.14	Swarming Motility Protein YbiA	hypothetical protein B4073_1774 [Bacillus subtilis]	9e-39	NADAR (3.12e-47), DUF1768 (6.84e-47), ribofla_fusion (3.84e-32)	1	0	No	Cytoplasmic
61	28102	28377	-	51.09	aggacacaccaagtg	91/10.37/4.70	Hypothetical Protein	None	N/A	None	0	0	No	Unknown
62	28449	28757	-	51.13	aggtgatgacagtgatg	102/12.04/10.14	Hypothetical Protein	hypothetical protein KPP10_gp154 [Pseudomonas phage KPP10]	5e-34	None	0	0	No	Unknown
63	30112	30279	-	54.17	aggagctcgccatg	55/6.46/4.20	Hypothetical Protein	None	N/A	None	0	0	No	Unknown
64	30289	30702	-	53.86	ggaggtggtagatg	137/15.42/8.85	Hypothetical Protein	hypothetical protein GAP32_189 [Cronobacter phage vB_CsaM_GAP32]	2e-13	Yqey (1.12e-07)	0	0	No	Unknown
65	30689	30880	-	52.6	gaggtgtgaaatg	63/6.92/4.87	Hypothetical Protein	hypothetical protein MT_57056 [Pseudomonas phage phiPto-bp6g]	0.008	None	0	0	No	Unknown
66	30909	31091	-	56.83	aaaggagcaaactgatg	60/6.30/8.93	Hypothetical Protein	hypothetical protein [Leptospira biflexa]	5e-13	None	1	0	Yes	Unknown
67	31091	31471	-	55.38	gaggtaagtacactatg	126/14.17/8.41	HNH Endonuclease	hypothetical protein JMA_38160 [Jeotgalibacillus sp. D5]	1e-25	HNHc (9.38e-06), HNH (2.66e-07)	0	0	No	Unknown
68	31504	31887	-	52.86	gaaggaagcaatgcaatatg	127/14.77/4.48	DsbA domain protein - T4-like transcriptional regulator	hypothetical protein NW77_033 [Erwinia phage phiEa2809]	3e-08	None	0	0	No	Cytoplasmic
69	31916	32068	-	48.37	agaggcgtattcgctttatg	50/6.02/5.49	Hypothetical Protein	None	N/A	None	1	0	No	Unknown
70	32233	33648	-	53.32	ggagtattgatg	471/52.70/5.23	DNA Primase/Helicase	DNA primase / helicase [Synechococcus phage S-CRM01]	1e-141	AAA_25 (2.16e-11), DnaB_C (1.53e-08), 41 (0.0), DnaB (8.20e-12), PRK08506 (1.61e-03)	1	0	No	Cytoplasmic
71	33705	34805	-	56.95	aaggagaaacaatgtcaagtcttatg	366/40.73/5.91	RecA-like recombination protein UvsX	UvsX [Aeromonas phage Aeh1]	5e-121	RecA (3.03e-03)	1	0	No	Unknown
72	34876	35388	-	54.97	gggagcctaaaggcatg	170/19.10/4.27	Hypothetical Protein	None	N/A	None	0	1	No	Unknown
73	35393	36208	-	52.7	gaggtaacaactatg	271/30.49/5.52	Deoxynucleoside Monophosphate Kinase	deoxynucleotide monophosphate kinase [Pseudomonas resinovorans]	4e-11	1 (6.56e-06), CoaA (3.55e-03)	0	0	No	Cytoplasmic
74	36228	38864	-	52.98	gaaagaaggctgacacagtg	878/100.56/5.89	DNA Polymerase	DNA polymerase [Synechococcus phage S-CBM2]	2e-165	POLBc (1.17e-31), DEDDy_DNA_polB_exo (4.98e-18), 43 (0.0), PolB (0.0), DNA_pol_B (9.38e-19), PRK05762 (1.42e-18), PTZ00166 (2.94e-10)	2	0	No	Cytoplasmic
75	38955	39644	-	53.77	ggacctataaagaatg	229/26.31/4.67	Hypothetical Protein	hypothetical protein phAPEC8_00124 [Escherichia phage phAPEC8]	4e-11	NTP-Ppase_u3 (2.75e-04), NTP-Ppase_DR2231_like (6.59e-03), PRA-PH (0.01)	1	0	No	Cytoplasmic
76	39648	40286	-	51.8	aaggtacttcgccatg	212/23.54/5.72	Glutamine Amidotransferase Class II	hypothetical protein VPFG_00173 [Vibrio phage nt-1]	4e-27	Gn_AT_II (4.25e-11), GATase_7 (1.67e-04), purF (1.15e-04), GlmS (1.10e-03), asnB (3.92e-03)	1	0	No	Unknown
77	40298	41050	-	57.77	aaggaccacacatg	250/27.07/5.79	Queuosine Biosynthesis Protein QueC (7-cyano-7-deazaguanine synthase)	exsB protein [Vibrio phage KVP40]	2e-82	ExsB (1.90e-50), QueC (4.49e-55), PRK13980 (2.37e-07), PRK13981 (8.40e-05), nadE (8.96e-03), TilS (6.25e-03), asn_synth_AEB (0.01)	2	0	No	Unknown
78	41060	42004	-	53.76	ggagatatagatg	314/35.23/5.38	Queuosine Biosynthesis Protein QueF (7-cyano-7-deazaguanine reductase)	GTP cyclohydrolase I/Nitrile oxidoreductase [Clostridium sp. CAG:813]	5e-77	QueF_N (1.52E-039), QueFC (1.52E-039), QueF (1.21E-067), QueF-II (1.47E-011), PRK13258 (5.04E-011), queF (1.99E-074)	0	0	No	Cytoplasmic
79	42017	43339	-	52.76	aggagtcgttgatg	440/49.99/6.37	Queunine tRNA-ribosyltransferase	hypothetical protein [Vibrio phage VH7D]	8e-60	None	2	0	No	Cytoplasmic
80	43392	44069	-	55.75	aaaaggtaatgaagtatatg	225/25.15/6.40	GTP Cyclohydrolase I	GTP cyclohydrolase I [uncultured marine bacterium EB0_49D07]	2e-74	folE (4.82e-73), GTP_cyclohydroI (3.52e-71), FolE (7.06e-68), Tfold (0.01)	1	0	No	Cytoplasmic
81	44163	44708	-	59.16	gaagaaggaatacatcatg	181/19.22/9.58	Hypothetical Protein	None	N/A	None	0	0	No	Unknown
82	44880	45374	-	55.76	gaggaatactatcatg	164/17.38/9.72	Hypothetical Protein	None	N/A	None	0	0	No	Unknown
83	45610	46212	-	55.06	aggagaaacattgatg	200/23.04/5.33	Queuosine Biosynthesis Protein QueD (6-pyruvoyl tetrahydropterin synthase)	6-pyruvoyl tetrahydropterin synthase [Lentisphaera araneosa]	2e-29	queuosine_QueD (2.70e-07), QueD (3.52e-06), PTPS (1.53e-11)	1	0	No	Unknown
84	46212	46469	-	51.94	ggacgataagcagtg	85/9.55/8.80	Hypothetical Protein	hypothetical protein Saut_0881 [Sulfurimonas autotrophica DSM 16294]	2e-17	None	3	0	No	Cytoplasmic Membrane
85	46473	47357	-	57.29	ggagagttgcatg	294/33.43/5.14	Queuosine Biosynthesis Radical SAM QueE (7-cyano-7-deazaquanine biosynthesis)	queuosine biosynthesis radical SAM [Vibriophage phi-pp2]	7e-50	Fer4_14 (7.29e-06), NrdG (1.35e-15)	0	0	No	Cytoplasmic
86	47354	47941	-	53.91	aggctgacccatg	195/22.38/5.52	5’(3’)-deoxyribonucleotidase Component I	hypothetical protein BY33_26885 [Escherichia coli O157:H7 str. 2011EL-2287]	1e-16	HAD_2 (2.54e-05)	0	0	No	Cytoplasmic
87	47945	48430	-	56.79	ggagcttcaactatg	161/17.48/4.89	Similar to tk.4 protein from enterobacteria phage T4	hypothetical protein phiAS4_ORF0176 [Aeromonas phage phiAS4]	3e-32	Macro_Poa1p_like (1.05e-21), YmdB (3.86e-10), A1pp (4.82e-05), Macro (2.54e-03)	0	0	No	Unknown
88	48488	49027	-	57.96	ggagtaagaaatg	179/20.45/9.80	Hypothetical Protein	None	N/A	None	0	0	No	Unknown
89	49195	49533	-	55.46	agaaggtcaaacgaatg	112/12.62/3.62	Hypothetical Protein	None	N/A	None	1	0	No	Unknown
90	49596	50252	-	55.71	gagaaccacaatg	218/24.43/5.07	T4-like DexA Exonuclease A	exonuclease A [Citrobacter phage Moon]	6e-47	None	1	0	No	Unknown
91	50334	54272	-	51.82	aggactccaaacgatg	1312/144.51/5.71	PARP Domain Containing Protein	hypothetical protein Aeh1ORF131c [Aeromonas phage Aeh1]	4e-43	TCCD_inducible_PARP_like (1.00e-09), PARP (7.69e-05)	5	0	No	Unknown
92	54327	54794	-	53.21	aggggtactaatg	155/17.71/6.13	5’(3’)-Deoxyribonucleotidase Component II	hypothetical protein CC2_296 [Aeromonas phage CC2]	1e-14	None	1	0	No	Unknown
93	54856	55707	-	50.47	ggatactgctatg	283/32.46/8.93	SegD Homing Endonuclease	homing endonuclease [Vibrio phage ValKK3]	9e-37	GIY-YIG_SegABCDEFG (4.50e-23), NUMOD3 (9.55e-07), GIYc (6.12e-06), NUMOD3 (0.01), grpIintron_endo (4.01e-17)	0	0	No	Cytoplasmic
94	55633	57339	-	53.31	aagggggaataatg	568/64.37/5.70	Recombination Endonuclease Subunit I	recombination endonuclease [Synechococcus phage syn9]	1e-87	ABC_sbcCD (7.69e-13), AAA_23 (5.96e-09), ABCC_MRP_Like (6.81e-04), 46 (1.52e-143), SbcC (4.28e-23), SMC_prok_A, (1.08e-10), PRK02224 (6.69e-10), AAA_15 (2.98e-03)	1	3	No	Cytoplasmic
95	57339	58415	-	53.3	aaggggtacaccaagcaatg	358/41.07/5.01	Recombination Endonuclease Subunit II	recombination endonuclease [Synechococcus phage ACG-2014i]	3e-57	None	1	0	No	Cytoplasmic
96	58412	58873	-	52.81	gagataagacatg	153/17.12/5.78	Hypothetical Protein	None	N/A	None	1	0	No	Unknown
97	58894	59532	-	53.99	gaaaaggggcttcgctaatg	212/24.45/5.13	RNA Polymerase Sigma Factor	sigma factor for late transcription [uncultured Mediterranean phage uvMED]	3e-25	55 (3.53e-42)	1	0	No	Cytoplasmic
98	59532	60005	-	50.84	aagaagacaacctatg	157/18.23/7.01	Ribonuclease HI	Ribonuclease H [Treponema caldaria DSM 7334]	2e-19	Rnase_HI_prokaryote_like (1.68e-36), RnhA (3.72e-30), rnhA (3.64e-25), Rnase_H (4.04e-22)	1	0	No	Unknown
99	60176	60340	-	48.48	gggggccgaacccgttaatg	54/6.05/4.42	Hypothetical Protein	None	N/A	None	0	0	No	Unknown
100	60680	60865	-	46.24	agagcaaccagacaacagatgttaatg	61/7.23/8.12	Hypothetical Protein	hypothetical protein 201phi2-1p449 [Pseudomonas phage 201phi2-1]	0.0002	None	0	0	No	Unknown
101	60855	62414	-	51.28	aaaggatttccttgaggatg	519/59.46/7.98	DNA Helicase UvsW	DNA helicase UvsW [Deftia phage phiW-14]	1e-94	DEXDc (1.67e-12), DEAD (2.47e-09), HELICc (2.26e-06), Helicase_C (4.40e-04), uvsW (5.42e-142), SSL2 (1.90e-20), dnd_restrict_1 (3.22e-10), PRK01172 (1.82e-06)	2	0	No	Cytoplasmic
102	62407	62781	-	53.6	gagaccaccatg	124/13.78/5.00	Hypothetical Protein	hypothetical protein [Shigella phage Ag3]	3e-13	None	0	0	No	Unknown
103	62878	63354	-	51.99	ggagaacgtatcggtcatg	158/18.23/5.84	Recombination, Repair, and ssDNA Binding Protein UvsY	hypothetical protein [Proteobacteria bacterium JGI 0000113-L05]	4e-16	UvsY (2.24e-22)	0	0	No	Cytoplasmic
104	63344	63847	-	49.01	agaataggtggacaccatg	167/18.82/4.44	Tail completion and sheath stabiliser protein	gp3 tail completion and sheath stabilizer protein [Acinetobacter phage Acj9]	2e-09	None	2	0	No	Unknown
105	63937	65223	-	57.73	ggagaccccaaatg	428/46.10/5.37	Major Capsid Protein	major capsid protein [uncultured Mediterranean phage uvMED]	5e-146	None	3	0	No	Cytoplasmic
106	65298	66053	-	53.7	agaggaacagttaatg	251/28.02/4.69	Prohead Core Protein I	hypothetical protein PRAG_00021 [Prochlorococcus phage P-SSM3]	2e-27	22 (2.82e-35)	1	1	No	Cytoplasmic
107	66122	66754	-	53.55	ggggctctaagaaatg	210/23.09/5.23	Prohead Maturation Protease	putative prohead protease [Klebsiella phage 0507-KN2-1]	4e-48	21 (8.91e-70)	1	0	No	Cytoplasmic
108	66758	67027	-	54.81	aaggaataagccgtg	89/9.84/11.59	Prohead Core Protein II	GP68-prohead core protein [Stenotrophomonas phage Smp14]	2e-14	cEGF (2.94e-03)	0	0	No	Unknown
109	67031	67273	-	48.56	aagaggaactgaaatg	80/8.82/4.25	Hypothetical Protein	None	N/A	None	0	0	No	Unknown
110	67285	68823	-	51.14	agagactcaaatctatg	512/59.31/5.15	Portal Vertex Protein	portal protein [Proteobacteria bacterium JGI 0000113-P07]	2e-130	20 (1.12e-168), Peptidase_S80 (4.48e-165)	0	0	No	Cytoplasmic
111	68893	69417	-	54.48	gaggatctccatccgtg	174/19.42/4.75	Tail Tube Protein	phage tail tube protein [uncultured Mediterranean phage uvMED]	3e-45	19 (7.93e-55), Phage_T4_gp19 (1.74e-08)	1	0	No	Unknown
112	69489	71090	-	54.81	aagaggtaagaattatg	533/58.44/4.95	Tail Sheath Protein	tail sheath protein [Pelagibacter phage HTVC008M]	3e-91	18 (1.15e-127), Phage_sheath_1 (1.45e-25), COG3497 (1.20e-06)	4	0	No	Unknown
113	71155	72861	-	51.79	aggagaggtaaccgatg	568/64.52/5.18	Terminase Large Subunit	terminase DNA packaging enzyme large subunit [Prochlorococcus phage P-HM1]	5e-172	17 (0.0), Terminase_6 (9.10e-38)	1	0	No	Cytoplasmic
114	72854	73381	-	53.98	ggaggtaccctgatg	175/18.68/4.56	Terminase Small Subunit	terminase small subunit [Pelagibacter phage HTVC008M]	4e-10	None	1	0	No	Cytoplasmic
115	73381	74070	-	51.59	gaggtaagcatg	229/26.57/5.13	Tail Sheath Stabiliser	proximal tail sheath protein [Synechococcus phage ACG-2014d]	2e-29	15 (2.14e-39)	1	0	No	Cytoplasmic
116	74073	74699	-	52.15	ggagtgcattcaaatg	208/23.43/4.29	Neck Protein I	neck protein [Caulobacter phage Cr30]	3e-39	14 (1.84e-54), T4_neck-protein (3.89e-52)	0	0	No	Cytoplasmic
117	74693	75310	-	50.49	gagtgacactgaatg	205/22.96/9.30	SegE Homing Endonuclease	homing endonuclease [Enterobacteria phage RB3]	4e-24	GIY-YIG_SegABCDEFG (1.73e-21), grpIintron_endo (8.01e-09)	0	0	No	Unknown
118	75396	75701	-	52.29	agaggtataagtatg	101/11.41/4.98	Hypothetical Protein	hypothetical protein M316_0110 [Nitrincola phage 1M3-16]	1e-11	PRK12361 (6.42e-04)	2	0	No	Cytoplasmic Membrane
119	75712	76461	-	52.27	gggtggtgctgtaatg	249/28.65/4.89	Neck Protein II	hypothetical protein [Proteobacteria bacterium JGI 0000113-P07]	1e-48	13 (3.90e-38)	0	1	No	Cytoplasmic
120	76461	77030	-	50.53	aggagagaaggcggatg	189/20.34/4.55	Hypothetical Protein	None	N/A	None	1	1	No	Unknown
121	77023	77235	-	53.05	ggggacttgataatg	70/7.84/5.09	Hypothetical Protein	hypothetical protein [uncultured Mediterranean phage uvMED]	0.0004	None	8	1	No	Unknown
122	77238	82145	-	53.44	aagagaactcaatatg	1635/176.46/5.25	VrlC-like Protein	VrlC protein [uncultured Mediterranean phage uvMED]	0	None	4	0	No	Outer Membrane
123	82224	83537	-	53.65	agaggttcgactgaatg	437/47.46/4.89	Baseplate Wedge Subunit	baseplate wedge [uncultured Mediterranean phage uvMED]	2e-47	None	2	0	No	Unknown
124	83802	84002	+	52.74	aggacaatcatcatg	66/7.34/10.06	Hypothetical Protein	None	N/A	None	0	0	No	Cytoplasmic Membrane
125	84002	84493	+	54.07	aaggtgagttgatg	163/19.08/8.55	Polynucleotide Kinase	metallophosphoesterase [Gemmata obscuriglobus]	2e-12	COG4639 (1.33e-17), AAA_33 (9.83e-15), bacter_Pnkp (2.20e-14), pseT (2.74e-05)	0	0	No	Cytoplasmic
126	84486	85250	+	49.8	ggaggtcatcaatg	254/29.72/5.80	Metallophosphatase	bis(5'-nucleosyl)-tetraphosphatase [Bacillus sp. G2(2012b)]	2e-10	MPP_Prp_like (1.24e-11), Metallophos (1.12e-08), apaH (7.49e-12), bacter_Pnkp (6.78e-04)	1	0	No	Cytoplasmic
127	85316	86029	+	54.48	ggagtaagtgtatatg	237/26.01/4.98	Sliding Clamp DNA Polymerase Accessory Protein	sliding clamp DNA polymerase accessory protein [uncultured Mediterranean phage uvMED]	2e-28	45 (2.67e-35)	1	0	No	Cytoplasmic
128	86102	87052	+	54.47	ggagaccttttgagttatg	316/35.32/5.90	Clamp Loader Subunit I	clamp loader protein [Proteobacteria bacterium JGI 0000113-L05]	9e-107	AAA (2.62e-16), GntK (8.22e-04), aroK (6.26e-03), 44 (2.42e-133), rfc (1.66e-58), DnaX (1.36e-15), holB (2.98e-10), DNA_pol3_delta2 (6.61e-10), ftsH (3.83e-04)	0	0	No	Unknown
129	87049	87531	+	48.45	ggaggttcagttcaaatg	160/18.80/7.83	Clamp Loader Subunit II	clamp loader subunit [Prochlorococcus phage P-RSM4]	3e-19	None	0	0	No	Cytoplasmic
130	87524	87916	+	54.45	ggacgtgctaaaagagatg	130/15.18/9.38	Translational Regulator RegA	translation repressor RegA [Synechococcus phage S-SSM4]	3e-40	regA (1.71e-52), Translat_reg (1.66e-47)	0	0	No	Cytoplasmic
131	87913	88335	+	57.21	gagagtacgcgcaatg	140/16.02/5.13	Hypothetical Protein	hypothetical protein SUFG_00048 [Sulfitobacter phage phiCB2047-B]	2e-43	RyR (5.05e-11)	0	0	No	Unknown
132	88407	89693	+	55.71	aagtggactctttaccatg	428/48.59/5.54	PIF1-like Helicase	putative helicase [Salmonella phage PVP-SE1]	1e-90	AAA_30 (6.79e-17), Herpes_Helicase (7.78e-04), PIF1 (7.76e-35), RecD (5.33e-16), TraA_Ti (1.02e-14), PRK13889 (1.60e-09), DEXDc (1.30e-03), PHA03311 (1.97e-03)	4	0	No	Cytoplasmic
133	89696	89845	+	49.33	ggagtaaccatg	49/5.69/6.50	Hypothetical Protein	None	N/A	None	1	0	No	Unknown
134	89901	90182	+	50	ggagtgtgtcatg	93/10.79/5.02	Hypothetical Protein	None	N/A	None	0	0	No	Unknown
135	90193	91512	+	54.62	aaggacatccctgtg	439/49.14/6.41	DNA Ligase	hypothetical protein M770_31675 [Pseudomonas aeruginosa VRFPA03]	9e-70	Adenylation_DNA_ligase_like (1.17e-09), OBF_kDNA_ligase_like (6.24e-07), DNA_ligase_OB_2 (1.59e-04), DNA_ligase_A_M (2.44e-03), 30 (1.89e-93), PRK09125 (5.58e-07), CDC9 (4.00e-03)	0	0	No	Cytoplasmic
136	91509	91760	+	53.97	ggaggcaatcggtaaatg	83/9.21/9.52	Hypothetical Protein	None	N/A	None	1	0	No	Cytoplasmic Membrane
137	91760	92026	+	52.81	gagaagttcacgggtggtcagtaatg	88/10.15/8.64	Regulatory Protein	putative regulatory protein FmdB family [Erwinia phage phiEa2809]	4e-07	CxxC_CxxC_SSSS (8.76e-09), Zn-ribbon_8 (3.97e-08)	0	0	No	Unknown
138	92186	92965	+	55.51	aaagataaggtggtacgccatg	259/29.02/8.32	PhoH Protein	PhoH [Gammaproteobacteria bacterium BRH_c0]	7e-59	PhoH (7.68e-81)	1	0	No	Cytoplasmic
139	93084	93851	+	52.73	agggctttctatttctgaggtaatg	255/29.42/6.66	PD-(D/E)XK-like Nuclease	exonuclease [Synechococcus phage S-PM2]	9e-21	PDDEXK_1 (1.72e-04), DUF2800 (7.58e-03)	1	0	No	Cytoplasmic
140	93962	94585	+	50.32	aagagaggtaacccggtcgattgagtcatg	207/23.16/9.46	Cell Wall Hydrolase	hypothetical protein Salmuc_04418 [Salipiger mucosus DSM 16094]	9e-27	Hydrolase_2 (2.33e-32), CwlJ (1.04e-26)	1	0	No	Unknown
141	94548	94772	+	53.33	aggagcaatgaatatg	74/8.36/4.13	Hypothetical Protein	None	N/A	None	0	0	No	Unknown
142	94772	94975	+	54.41	aggatggtgagtgatg	67/7.01/4.92	Hypothetical Protein	None	N/A	None	0	0	No	Unknown
143	94984	95208	+	48.44	aggagacggcatg	74/8.61/4.54	Hypothetical Protein	None	N/A	None	0	0	No	Unknown
144	95208	95558	+	48.43	gggagtggtgctcttctaatg	116/13.72/4.69	Hypothetical Protein	hypothetical protein [Pseudomonas phage phiPsa374]	7e-23	None	1	0	No	Unknown
145	95555	95773	+	49.32	aaggagcgcgtgaaatg	72/8.49/9.15	Hypothetical Protein	None	N/A	None	0	0	No	Unknown
146	95770	96411	+	47.51	aggccaccattggtgtttgtggtatg	213/24.94/9.02	Hypothetical Protein	None	N/A	None	1	0	No	Cytoplasmic
147	96427	97410	+	56.4	aaagagagaaaacatacatg	327/36.40/5.20	ssDNA Binding Protein	single-stranded DNA binding protein [Cyanophage P-RSM6]	1e-62	32 (1.73e-78)	0	0	No	Cytoplasmic
148	97474	98004	+	51.22	gagaggtacatcatg	176/20.22/8.42	Hypothetical Protein	hypothetical protein MT_57026 [Pseudomonas phage phiPto-bp6g]	3e-54	TOPRIM_primases (3.74e-05)	1	0	No	Unknown
149	98085	98579	+	54.95	gaagaaggactacatcatg	164/17.96/9.17	Hypothetical Protein	hypothetical protein [uncultured Mediterranean phage uvMED]	6e-22	None	0	0	No	Cytoplasmic
150	98628	98951	+	57.1	gaagaggtaatacaccatg	107/11.82/7.87	Hypothetical Protein	hypothetical protein JT27_18145 [Alcaligenes faecalis]	6e-28	None	0	0	No	Unknown
151	98992	99324	+	54.05	aaggaaagattatg	110/12.66/6.40	Hypothetical Protein	hypothetical protein [Brevibacillus brevis]	0.0003	None	0	0	No	Unknown
152	99318	99617	+	52	aaggataagccatg	99/10.77/4.57	Hypothetical Protein	hypothetical protein JMA_39450 [Jeotgalibacillus sp. D5]	0.0009	DUF3696 (7.42e-04)	0	0	No	Unknown
153	99654	100301	+	53.86	gagagctgagataatg	215/25.16/9.94	DNA End Protector Protein	DNA end protector during packaging [Erwinia phage phiEa2809]	1e-36	None	2	0	No	Unknown
154	100358	101326	+	51.5	gagacaattctcatg	322/35.77/4.70	Putative Tail Tube Constituent	tail tube family protein [Dickeya phage RC-2014]	8e-31	None	0	0	No	Cytoplasmic
155	101344	102057	+	50.84	aaaggtagtcatcaatg	237/27.11/5.15	Baseplate Subunit	baseplate hub subunit [Prochlorococcus phage Syn1]	9e-37	T4_baseplate (3.73e-30)	0	0	No	Cytoplasmic
156	102075	102248	+	46.55	ggcgcatgagagcatg	57/6.61/5.36	Baseplate hub catalyst	base plate hub assembly catalyst gp51 [Prochlorococcus phage P-SSM2]	0.009	None	0	0	No	Unknown
157	102315	104303	+	51.63	aggacacctacagcatg	662/73.26/5.46	Putative Tape Measure Protein	tail length tape measure protein [Erwinia phage phiEa2809]	7e-08	Smc (2.20e-04), SMC_prok_B (1.89e-03), PRK02224 (4.36e-03), DUF3584 (0.01)	4	2	No	Unknown
158	104336	104539	-	49.02	gaaggctaatccacaatg	67/7.35/8.00	Hypothetical Protein	None	N/A	None	2	0	No	Cytoplasmic Membrane
159	104536	104970	-	50.34	aaagatggtgacttcatg	144/16.34/9.21	Hypothetical Protein	None	N/A	None	2	0	No	Cytoplasmic
160	105190	105777	-	52.89	aaggaaaatgttgatatg	195/22.03/8.34	Hypothetical Protein	hypothetical protein PJG4_014 [Pseudomonas phage JG004]	3e-39	None	0	0	No	Cytoplasmic
161	105852	106244	-	57.25	aaggtacaaaccaatg	130/15.14/5.65	Hypothetical Protein	None	N/A	SMC_prok_A (0.01)	0	1	No	Cytoplasmic
162	106344	107960	-	57.14	aaggaaagcaatccatg	538/59.91/5.32	Nicotinate Phosphoribosyltransferase	putative nicotinate phosphoribosyltransferase [Fibrella aestuarina BUZ 2]	1e-164	PBEF_like (1.05e-153), NAPRTase (1.22e-28), PRK09198 (0e+00), PncB (6.35e-19)	3	0	No	Cytoplasmic
163	107992	108831	-	53.69	gaggagccagaaatg	279/31.07/6.38	Ribose-Phosphate Pyrophosphokinase	ribose-phosphate pyrophosphokinase [Pseudomonas phage phiPsa374]	2e-65	PRTases_typeI (4.98e-12), Pribosyltran_N (2.05e-11), Pribosyltran (4.38e-04), PrsA (8.71e-35), ribP_Ppkin (9.46e-35), PRK00934 (3.04e-26)	1	0	No	Cytoplasmic
164	108899	109747	-	54.3	aaagaggaactgaagtgatg	282/32.15/6.67	SPFH Domain Containing Protein	hypothetical protein PAK_P500042 [Pseudomonas phage PAK_P5]	5e-100	Band_7 (1.33e-16), SPFH_prohibitin (1.87e-14), PHB (2.87e-04), HflC (4.81e-07)	1	0	Yes	Cytoplasmic
165	109747	110088	-	48.54	aggagatgtaactgatg	113/12.58/9.52	Hypothetical Protein	None	N/A	None	2	0	No	Cytoplasmic Membrane
166	110142	110366	-	49.33	aaggggaataaccatg	74/8.54/6.39	Hypothetical Protein	None	N/A	None	0	0	No	Unknown
167	110369	111448	-	56.48	gaaaggagcaacaccacaatg	359/40.45/5.16	RNA Ligase	hypothetical protein [actinobacterium SCGC AAA041-L13]	1e-84	RNA_ligase (3.79e-13), Adenylation_RNA_ligase (8.85e-05)	1	0	No	Cytoplasmic
168	111445	111843	-	52.13	ggaggtgtaagcatg	132/14.58/6.88	Hypothetical Protein	hypothetical protein [Burkholderia sp. WSM4176]	2e-07	None	1	0	No	Unknown
169	111846	112295	-	53.33	ggagcagcaatgacatg	149/16.68/6.29	Hypothetical Protein	hypothetical protein, partial [Thiomicrospira sp. MA2-6]	3e-05	None	0	0	No	Cytoplasmic
170	112297	112452	-	47.44	ggagactgctgcaatg	51/5.93/8.19	Hypothetical Protein	None	N/A	None	0	0	No	Unknown
171	112516	112896	-	54.86	aaggatgcaacaatg	126/14.38/7.92	Hypothetical Protein	None	N/A	None	0	0	No	Unknown
172	112921	113082	-	53.09	agggtgcttgtgatg	53/5.71/4.76	Hypothetical Protein	hypothetical protein pLM21S1_p30 [Sinorhizobium sp. LM21]	4e-08	None	0	0	No	Unknown
173	113082	113243	-	51.23	aaggactacacaccatg	53/5.91/6.03	Hypothetical Protein	None	N/A	None	0	0	No	Unknown
174	113321	113596	-	58.33	gaagaggtactacatcatg	91/10.23/4.46	Hypothetical Protein	None	N/A	None	0	0	No	Unknown
175	113708	114661	-	56.18	ggtgagtaactaacattg	317/35.81/5.70	Putative thymidylate synthase	thymidylate synthase [Cronobacter phage vB_CsaM_GAP31]	8e-108	None	0	0	No	Cytoplasmic
176	114668	115033	-	48.91	ggagcagctgaatg	121/14.10/4.86	Phage gp49_66 Protein	hypothetical protein NI18_03150 [Sphingomonas sp. Ant20]	3e-15	Phage_gp49_66 (3.19e-21)	0	0	No	Cytoplasmic
177	115026	115307	-	51.42	ggagaacgaatg	93/10.20/6.15	Glutaredoxin (grxA) Protein	hypothetical protein [Vibrio parahaemolyticus]	5e-13	grxA (3.19e-17), GRX_GRXb_1_3_like (5.06e-14), GRX_bact (3.38e-13), GrxC (2.05e-10), Glutaredoxin (1.16e-08)	1	0	No	Unknown
178	115304	115621	-	52.83	gaggaaaactgatg	105/11.94/4.45	XRE Transcriptional Regulator	XRE family transcriptional regulator [Pseudomonas batumici]	6e-16	HTH_37 (2.59e-14), COG2522 (4.52e-03)	0	0	No	Unknown
179	115621	115887	-	49.2	gaacgctaaagagatg	83/10.09/5.39	Hypothetical Protein	None	N/A	None	0	0	No	Cytoplasmic
180	115884	116090	-	53.14	aaggagctactcaatg	68/7.08/9.04	Hypothetical Protein	None	N/A	None	2	0	No	Cytoplasmic Membrane
181	116084	116458	-	50.93	gaggtgtgtatg	124/14.02/5.59	Hypothetical Protein	None	N/A	None	0	0	No	Unknown
182	116533	117621	-	52.89	aggagttgcaatg	362/42.40/4.83	Ribonucleotide Reductase Beta Subunit	ribonucleotide-diphosphate reductase subunit beta [Moraxella catarrhalis BC1]	3e-93	RNRR2 (2.05e-63), nrdB (1.43e-111), NrdF (3.20e-71), RNR_1b_NrdF (4.04e-17), Ribonuc_red_sm (6.66e-13)	1	0	No	Cytoplasmic
183	117668	119950	-	54.8	aaaggtgtaataacgaagttatg	760/85.98/6.36	Ribonucleotide Reductase Alpha Subunit	ribonucleotide-diphosphate reductase subunit alpha [Gayadomonas joobiniege]	0	RNR_I (1.03e-94), ATP-cone (6.69e-12), Ribonuc_red_lgN (0.01), PRK09103 (0e+00), NrdE_NrdA (8.34e-135), NrdA (6.51e-115), Ribonuc_red_lgC (2.41e-113)	4	0	No	Cytoplasmic
184	119961	120518	-	46.59	gaaggagacgatgaatg	185/20.86/7.04	Putative Holliday Junction Resolvase RuvC	hypothetical protein [Deftia phage phiW-14]	3e-34	RuvC_resolvase (1.56e-05), RuvC (4.54e-04), ruvC (1.11e-03)	1	0	No	Unknown
185	120515	120667	-	47.06	aggagacatctatg	50/5.67/4.22	Hypothetical Protein	None	N/A	None	0	0	No	Unknown
186	120727	121326	-	55.33	aggagtacccaaccatg	199/21.91/4.95	ATP-dependent ClpP protease subunit	ATP-dependent Clp protease proteolytic subunit 2 [Vibrio phage ValKK3]	8e-22	S14_ClpP_1 (4.23e-21), ClpP (6.53e-07), CLP_protease (3.62e-03), NfeD (4.29e-06)	2	1	No	Unknown
187	121352	121642	-	51.55	gggaagtggcgagcatg	96/11.13/6.90	Hypothetical Protein	None	N/A	None	1	0	No	Cytoplasmic
188	121639	123231	-	53.61	gaaaggtgttcaatg	530/59.89/6.41	Putative T5-A1 like protein	hypothetical protein S14_43 [Shewanella sp. phage 1/4]	8e-168	HTH_38 (2.80e-05), HTH_LUXR (1.78e-03), HTH_ARSR (2.11e-03), COG2522 (3.49e-03), MntR (0.01)	2	0	No	Unknown
189	123269	124306	-	51.54	agatggttaggctatg	345/39.94/8.73	DNA Primase Subunit	hypothetical protein [Proteobacteria bacterium JGI 0000113-L05]	8e-66	61 (5.84e-109)	0	0	No	Cytoplasmic
190	124412	124867	-	47.15	aggaacaacaaccatg	151/18.01/6.10	Hypothetical Protein	None	N/A	None	1	1	No	Cytoplasmic
191	124864	126204	+	53.99	aggaggcctaatg	446/50.16/6.40	DNA Topoisomerase II – Subunit I	hypothetical protein VICG_00565 [Vittaforma corneae ATCC 50505]	2e-70	TOP4c (2.06e-72), 52 (5.17e-86), TOP4c (7.62e-79), DNA_topoisoIV (5.63e-78), GyrA (8.30e-35), gyrA (2.72e-11)	2	1	No	Cytoplasmic
192	126204	128057	-	51.73	agaaaggctgtaccatg	617/69.92/6.24	DNA Topoisomerase II – Subunit II	DNA topoisomerase II [Polysphondylium pallidum PN500]	9e-137	TOPRIM_TopoIIA_like (9.25e-43), HATPase_c (1.19e-05), TopoIIA_Trans_ScTopoIIA (2.67e-41), DNA_gyraseB (1.65e-23), Toprim (1.78e-03), TOP2c (5.91e-157), PTZ00108 (0e+00), GyrB (6.98e-114), gyrB (3.39e-62)	1	0	No	Cytoplasmic
193	128093	128287	-	50.77	aggacatacatcatg	64/7.32/10.75	Hypothetical Protein	hypothetical protein D305_gp07 [Pseudomonas phage UFV-P2]	7e-05	None	1	0	No	Unknown
194	128380	130413	-	56.59	gaggctctacacctatg	677/74.96/5.49	Von Willebrand Factor Type A Domain Containing Protein	hypothetical protein MAM_088 [Serratia phage phiMAM1]	5e-135	vWA_subgroup (2.03e-12), VWA_2 (1.12e-11), VWA (1.96e-08), acidobact_VWFA (6.96e-04)	0	0	Yes	Cytoplasmic
195	130448	130885	-	53.2	ggaatgccgcaatg	145/15.71/5.77	Hypothetical Protein	None	N/A	None	3	0	No	Unknown
196	130954	131172	-	46.11	ggagcgcatg	72/8.23/5.07	Hypothetical Protein	None	N/A	None	0	0	No	Unknown
197	131196	131720	-	50.85	ggagctttatcgatg	174/19.94/9.10	Hypothetical Protein	hypothetical protein [Sphingomonas sp. PR090111-T3T-6A]	3e-05	None	0	0	No	Unknown
198	131883	132101	+	44.29	aaggcgcccactgcgctatg	72/8.52/9.00	Hypothetical Protein	None	N/A	None	1	0	No	Unknown
199	132111	132548	-	55.47	ggagagacctgtatg	145/16.41/9.01	Hypothetical Protein	None	N/A	None	0	0	No	Unknown
200	132623	133153	-	52.16	gggagcccaaatg	176/19.85/7.63	Deoxycytidylate deaminase	dCMP deaminase [Endozoicomonas montiporae]	1e-26	deoxycytidylate_deaminase (4.19e-27), ComEB, dCMP_cyt_deam_1	0	0	No	Unknown
201	133141	133341	-	48.25	ggacaccaaagccatg	66/8.19/9.33	Hypothetical Protein	None	N/A	None	0	0	No	Unknown
202	133338	133568	-	50.64	gaggatgcttttagatg	76/9.27/9.17	Hypothetical Protein	None	N/A	None	0	0	No	Unknown
203	133805	134254	+	52.22	agatttgagccatg	149/17.18/9.66	Head Completion Protein	head completion protein [Sinorhizobium phage phiM12]	7e-46	4 (2.73e-62), Tn7_Tnp_TnsA_N (6.32e-05)	0	0	No	Unknown
204	134266	135312	+	52.43	gaggtaagcgacaatg	348/38.83/6.86	Baseplate Tail Tube Cap	baseplate tail tube cap [Serratia phage phiMAM1]	4e-48	None	2	0	No	Unknown
205	135315	135803	+	47.23	aggggtactaatcatg	162/19.06/4.55	Baseplate Wedge Constituent	hypothetical protein [Proteobacteria bacterium JGI 0000113-P07]	6e-27	Phage_gp53 (3.36e-29)	1	0	No	Unknown
206	135804	137027	+	50	aagagggcgtctaagtg	407/45.73/5.44	Hypothetical Protein	hypothetical protein [Caulobacter phage Cr30]	6e-17	None	1	0	No	Unknown
207	137024	138556	+	51.66	gaagaggtagtagcgtg	510/5.57/5.21	Tail Associated Lysozyme	baseplate hub subunit and tail lysozyme [Caulobacter phage Cr30]	3e-65	Peptidase_M15_3 (1.49e-08)	3	0	No	Unknown
208	138579	139010	+	52.08	aaggagatacaaaaaatg	143/15.63/8.56	Hypothetical Protein	hypothetical protein, partial [Marinobacter sp. MCTG268]	9e-27	None	1	0	No	Unknown
209	139014	139385	+	48.65	agggtggtgtgtaagacatg	123/14.08/5.30	Baseplate Wedge Constituent	baseplate wedge subunit [uncultured Mediterranean phage uvMED]	3e-17	25 (4.19e-26), GPW_gp25 (2.09e-06), COG3628 (6.80e-04)	0	0	No	Unknown
210	139444	141174	+	50.43	gaaactaatctattgggtcactgttcatg	576/63.91/4.90	Baseplate Wedge Constituent	baseplate wedge [Sinorhizobium phage phiN3]	3e-71	6 (2.07e-112)	1	0	No	Outer Membrane
211	141176	142747	+	50.31	agaaaggtgtaatatg	523/59.49/4.71	Structural Protein	structural protein [Caulobacter phage Cr30]	5e-18	None	2	0	No	Cytoplasmic
212	142784	144766	+	52.29	aaggttaaacagaatg	660/69.59/5.34	Tail Spike Protein	putative tail spike protein [Pseudomonas phage AF]	0	None	6	0	No	Unknown
213	144848	146623	+	49.21	aagagaaggactgacatg	591/62.33/6.16	Hypothetical Protein	hypothetical protein [Exiguobacterium antarcticum]	2e-93	Pectate_lyase_3 (1.42e-05), Beta_helix (1.01e-03)	4	0	No	Unknown
214	146702	148621	+	50.83	agaagggcatgcaatg	639/68.85/5.29	Tail Associated Endosialidase	hypothetical protein PputGB1_1761 [Pseudomonas putida GB-1]	2e-150	Peptidase_S74 (1.79e-16)	4	0	No	Outer Membrane
215	148703	150682	+	53.13	aagagaaggactgtcatg	659/69.51/6.35	Hypothetical Protein	hypothetical protein MD26_05000 [Pseudomonas sp. H2]	1e-140	Beta_helix (4.44e-04)	7	0	No	Extracellular
216	150695	150919	-	55.11	ggatgctcggaagtg	74/8.76/8.83	Hypothetical Protein	None	N/A	None	0	0	No	Cytoplasmic
217	150916	151218	-	50.82	aaaaaggaagagtaacatg	100/11.20/9.20	Hypothetical Protein	None	N/A	None	1	0	No	Unknown
218	151220	151810	-	51.94	aaggaagggcagtaccaatg	196/22.81/4.77	Hypothetical Protein	hypothetical protein [Bacillus thuringiensis]	3e-27	None	0	0	No	Cytoplasmic
219	151807	152055	-	53.41	gaggttgagcatg	82/9.46/6.35	Hypothetical Protein	hypothetical protein UU72_C0014G0021 [candidate division WWE3 bacterium GW2011_GWB1_41_6]	1e-06	None	0	0	No	Unknown
220	152030	152467	-	48.63	gaggctactgatg	145/16.43/9.10	Hypothetical Protein	None	N/A	None	0	0	No	Unknown
221	152467	152727	-	52.11	aaggggctgtgaaatg	86/9.83/5.77	Hypothetical Protein	hypothetical protein Lu11_0266 [Pseudomonas phage Lu11]	4e-08	None	0	0	No	Unknown
222	152729	153043	-	54.28	ggatcgaaaatg	104/12.02/10.82	Hypothetical Protein	None	N/A	None	0	0	No	Unknown
223	153101	153340	-	52.91	gaggaagtatcatg	79/8.66/6.49	Hypothetical Protein	None	N/A	None	0	0	No	Unknown
224	153429	153632	-	51.47	aaggggatgtgatg	67/7.86/8.69	Hypothetical Protein	None	N/A	None	1	0	No	Unknown
225	153632	154408	-	55.72	ggagcgtcaaaatg	258/28.64/6.10	Hypothetical Protein	hypothetical protein [Leptospira weilii]	9e-21	None	0	0	No	Cytoplasmic
226	154386	154577	-	46.35	gaaagctgagatg	63/7.58/6.03	Hypothetical Protein	hypothetical protein OR214_00022 [Ralstonia pickettii OR214]	0.0005	None	0	0	No	Unknown
227	154756	154968	-	53.05	gaagaggcaatgtcgtg	70/8.54/6.19	Hypothetical Protein	None	N/A	None	0	0	No	Unknown
228	154965	155204	-	48.75	aaggaactgggcgtatg	79/8.76/5.68	Hypothetical Protein	None	N/A	None	1	0	No	Unknown
229	155201	155371	-	52.63	gaaggttctacacatcatg	56/6.12/4.73	Hypothetical Protein	hypothetical protein PAK_P30075 [Pseudomonas phage PAK_P3]	0.0001	Methyltransf_30 (1.51e-03), mnmC (9.86e-04)	0	0	No	Unknown
230	155451	156002	-	52.53	ggatggtaatgccggcatg	183/20.21/6.50	Hypothetical Protein	hypothetical protein, partial [Pseudomonas putida]	0.0003	None	0	0	No	Unknown
231	155999	156517	-	53.75	ggagtaaatcacgatg	172/19.59/4.99	Hypothetical Protein	hypothetical protein PhAPEC5_31 [Escherichia phage vB_EcoP_PhAPEC5]	1e-12	DUF551 (1.03e-08)	0	0	No	Cytoplasmic
232	156514	156705	-	51.56	gaaggtgaaagcatg	63/7.09/7.90	Hypothetical Protein	None	N/A	None	0	0	No	Unknown
233	156702	156908	-	51.69	gaaggtgcagtgatg	68/7.25/4.98	Hypothetical Protein	None	N/A	None	1	0	No	Unknown
234	156908	157138	-	51.08	agggagatccactgatg	76/8.84/9.84	Hypothetical Protein	None	N/A	None	0	0	No	Unknown
235	157138	157386	-	53.81	gggggtgatcgagtg	82/9.45/6.63	Hypothetical Protein	hypothetical protein Mnod_3948 [Methylobacterium nodulans ORS 2060]	3e-16	None	0	0	No	Unknown
236	157383	157535	-	58.16	aaggtgaagaggaatg	50/6.07/10.84	Hypothetical Protein	None	N/A	None	0	0	No	Unknown
237	157532	158092	-	54.72	gaaggtctcatcgaggaaatg	186/20.82/5.12	Hypothetical Protein	hypothetical protein ARTSIC4J27_556 [Arthrobacter siccitolerans]	4e-14	None	1	0	No	Cytoplasmic
