# Supplementary material for: Pf16 and phiPMW: Expanding the realm of Pseudomonas putida bacteriophages
Source: PLoS One. 2017 Sep 6;12(9):e0184307. doi: 10.1371/journal.pone.0184307 (PMC5587285; doi:10.1371/journal.pone.0184307)
Supplement: S2 Table — (XLSX) [file pone.0184307.s006.xlsx]

## Sheet: Sheet1
Pseudomonas phage phiPMW – In depth ORF analysis
ORF	Start	End	Strand	GC (%)	RBS and Initiation codon	Size (aa)/Mw (kDa)/pI	Putative Function	Closest Significant Homolog (E-value <0.01)	Homolog E-value (Threshold <= 0.01)	Delta BLAST Domains (E-value <= 0.01)	Transmembrane	Coiled Coils	Signal Peptide	Predicted Cellular Localisation
1	113	433	+	42.68	agggaggagttcattgttgactcactaatg	106/12.14/4.11	Hypothetical Protein	None	N/A	None	0	0	N	Unknown
2	436	609	+	43.68	aaggagggttgattatg	57/6.55/4.62	Hypothetical Protein	None	N/A	PRK06556 (7.61e-03)	0	0	N	Unknown
3	602	1042	+	43.99	ggaggctgctaatg	146/17.00/6.38	Hypothetical Protein	None	N/A	None	0	0	N	Cytoplasmic
4	1046	2887	+	47.12	aaaaggagtaagacttg	613/69.12/5.01	Ribonucleotide reductase alpha subunit	putative ribonucleotide reductase [Pseudomonas phage KPP10]	0	RNR_I (1.88e-124), Ribonuc_red_lgN (1.09e-05), PRK09102 (0e+00), NrdE_NrdA (1.00e-107), Ribonuc_red_lgC (3.18e-104), NrdA (1.27e-85), PLN02437 (1.92e-38)	2	0	N	Cytoplasmic
5	2913	3911	+	46.15	aagaggagattatatg	332/38.61/4.45	Ribonucleotide reductase beta subunit	putative ribonucleotide reductase of class Ia [Pseudomonas phage vB_PaeM_PAO1_Ab03]	8e-124	NrdF (6.71e-35), RNRR2 (4.12e-33), nrdF (8.73e-29)	1	0	N	Cytoplasmic
6	4040	4327	+	44.1	aggagaaaagaaatg	95/10.38/4.49	Hypothetical Protein	hypothetical protein [Pseudomonas fluorescens]	9e-10	None	0	0	N	Unknown
7	4347	4961	+	43.9	aaaggagaagaaatg	204/22.76/3.73	Hypothetical Protein	None	N/A	KOW_NusG (9.18e-03)	0	0	N	Cytoplasmic
8	4964	5119	+	43.59	ggagaatagagttg	51/5.29/5.13	Hypothetical Protein	None	N/A	None	2	0	N	Cytoplasmic Membrane
9	5129	5275	+	46.94	aaggaaaagaaatg	48/4.94/5.58	Hypothetical Protein	None	N/A	None	2	0	N	Cytoplasmic Membrane
10	5272	5433	+	41.98	ggagaagtatttggatg	53/6.11/5.23	Hypothetical Protein	None	N/A	None	1	0	N	Unknown
11	5423	6043	+	46.22	aaaggagaaaaagaatg	206/23.67/8.08	Hypothetical Protein	hypothetical protein Ea92_35 [Erwinia phage Ea9-2]	3e-10	None	2	0	N	Cytoplasmic
12	6043	6207	+	42.42	aaggagcctaaataatg	54/5.99/8.41	Hypothetical Protein	None	N/A	None	1	0	N	Cytoplasmic Membrane
13	6204	6533	+	47.27	ggatgcatcatgatggtgaccagtaagtg	109/12.19/10.29	Hypothetical Protein	None	N/A	None	1	0	N	Unknown
14	6544	6693	+	42	aaggagattactgtg	49/5.85/4.06	Hypothetical Protein	None	N/A	None	1	0	N	Unknown
15	6690	6902	+	43.19	gaggcataaacagaaatg	70/7.93/4.25	Hypothetical Protein	None	N/A	None	0	0	N	Unknown
16	6892	7170	+	45.88	agggcaagtatctatg	92/10.75/4.28	Hypothetical Protein	None	N/A	None	0	0	N	Unknown
17	7203	7439	+	41.77	aaagaggagtaataaacatg	78/9.01/3.80	Hypothetical Protein	None	N/A	None	1	0	N	Unknown
18	7439	7663	+	46.67	gaggaagcccagtaatg	74/8.65/10.50	Hypothetical Protein	None	N/A	None	0	0	N	Unknown
19	7674	7823	+	48	aaggagtagtatttg	49/6.31/3.93	Hypothetical Protein	None	N/A	None	0	0	N	Unknown
20	7820	8080	+	44.83	gaggagaatgaagaatg	86/9.39/10.10	Hypothetical Protein	None	N/A	None	0	0	N	Unknown
21	8783	9019	+	43.04	ggagcaaaacaccatg	78/8.95/10.42	Hypothetical Protein	hypothetical protein PAK_P500094 [Pseudomonas phage PAK_P5]	2e-31	None	0	0	N	Unknown
22	9030	9317	+	42.01	gagcgtggtctaatg	95/11.43/9.17	Hypothetical Protein	None	N/A	None	0	0	N	Unknown
23	9363	9584	+	41.44	ggagcggtaaaatg	73/8.49/8.99	Hypothetical Protein	None	N/A	None	0	0	N	Unknown
24	9586	9975	+	45.13	ggagcaactaacatg	129/15.31/5.42	Hypothetical Protein	None	N/A	None	0	0	N	Unknown
25	10050	10406	+	44.82	ggagcaacataaaatg	118/13.95/11.50	Hypothetical Protein	hypothetical protein phiIBB-PF7Ap42 [Pseudomonas phage phiIBB-PF7A]	0.0002	None	0	0	N	Unknown
26	10493	10624	+	47.73	aaggaaaagcaatg	43/4.63/6.16	Hypothetical Protein	hypothetical protein ORF_0137 [Pseudomonas phage phiPto-bp6g]	5e-09	None	0	0	N	Unknown
27	10626	10814	+	39.36	aaaggggagcaactaacatg	62/6.99/5.58	Hypothetical Protein	None	N/A	None	0	0	N	Unknown
28	10811	11137	+	43.12	gggagaagagaaatg	108/12.39/10.41	Hypothetical Protein	None	N/A	None	1	0	N	Cytoplasmic
29	11283	11438	+	48.08	gaaaaaggatatatgattatg	51/5.97/8.36	Hypothetical Protein	None	N/A	None	0	0	N	Unknown
30	11514	11813	+	46	ggagcaacacaaaaatg	99/10.84/3.87	Hypothetical Protein	hypothetical protein [Pseudomonas mediterranea]	6e-23	None	1	0	N	Unknown
31	11908	12351	+	46.85	ggagcaacaaaccatg	147/16.45/8.57	Hypothetical Protein	hypothetical protein [Pseudomonas fluorescens]	2e-62	None	1	0	N	Cytoplasmic
32	12494	12715	+	46.85	gaggtgtgttatg	73/8.42/7.03	Hypothetical Protein	None	N/A	None	1	0	N	Unknown
33	12712	12948	+	54.01	gaggagtctgataaatg	78/8.67/3.77	Hypothetical Protein	None	N/A	None	1	0	N	Unknown
34	13043	13207	+	43.64	agggagaaagttatg	54/6.26/4.24	Hypothetical Protein	None	N/A	None	0	0	N	Unknown
35	13286	13540	+	42.35	gagggctttacaatg	84/9.67/5.90	Hypothetical Protein	hypothetical protein MT_57060 [Pseudomonas phage phiPto-bp6g]	6e-17	None	1	0	N	Unknown
36	13622	13834	+	40.38	ggagcaagttaaaatg	70/8.03/5.72	Hypothetical Protein	None	N/A	None	1	0	N	Unknown
37	13834	14073	+	41.25	aagagggttttgtaatg	79/8.86/8.36	Hypothetical Protein	None	N/A	None	0	0	N	Unknown
38	14091	14303	+	43.19	aaggagaaagttgtg	70/8.01/8.59	Hypothetical Protein	None	N/A	None	0	0	N	Unknown
39	14306	14611	+	46.08	aagggttaacaatg	101/11.32/6.63	Hypothetical Protein	None	N/A	None	1	0	N	Unknown
40	14618	15070	+	46.8	aaaaggggagtaagtaaagatg	150/16.52/4.82	Hypothetical Protein	hypothetical protein [Pseudomonas fluorescens]	2e-18	None	3	0	N	Cytoplasmic Membrane
41	15201	15374	+	44.25	aaggagaaacgcaaatg	57/6.58/8.56	Hypothetical Protein	None	N/A	None	0	0	N	Unknown
42	15458	15577	+	42.5	aaggaggcaccatg	39/4.47/6.38	Hypothetical Protein	None	N/A	None	1	0	N	Unknown
43	15567	15875	+	43.37	ggagtgctgtacatg	102/11.76/8.70	Hypothetical Protein	hypothetical protein phAPEC8_0041 [Escherichia phage phAPEC8]	0.0003	None	1	0	N	Unknown
44	15877	16197	+	48.6	gagaaatcacctgtaagatg	106/12.45/4.89	Hypothetical Protein	None	N/A	None	1	0	N	Unknown
45	16200	16385	+	45.7	gaggtgagtatg	61/7.16/7.74	Hypothetical Protein	None	N/A	None	0	0	N	Unknown
46	16330	16557	+	49.12	gggaagaggctgcccaatatg	59/6.74/6.19	Hypothetical Protein	hypothetical protein PAK_P30075 [Pseudomonas phage PAK_P3]	0.0004	None	0	0	N	Unknown
47	16568	16735	+	42.26	aaggagtaacttgtg	55/5.98/4.26	Hypothetical Protein	None	N/A	None	2	0	N	Cytoplasmic Membrane
48	16748	16969	+	43.24	aaggagtaattacaatg	73/8.73/10.23	Hypothetical Protein	None	N/A	PilO (9.01e-03)	0	0	N	Unknown
49	16935	17081	+	43.54	aagaattctatcagctagtacacaatg	48/5.48/10.33	Hypothetical Protein	None	N/A	None	1	0	N	Cytoplasmic Membrane
50	17059	17274	+	41.67	gagacaaacacgaatggtgggtg	71/8.72/4.90	Hypothetical Protein	None	N/A	None	0	0	N	Unknown
51	17189	17299	+	45.95	aaggagcgacaccatg	36/3.88/4.27	Hypothetical Protein	None	N/A	None	1	0	N	Unknown
52	17303	17677	+	45.87	gggaactaactcatg	124/14.01/9.37	Hypothetical Protein	hypothetical protein Lu11_0020 [Pseudomonas phage Lu11]	hypothetical protein Lu11_0020 [Pseudomonas phage Lu11]	None	0	0	N	Cytoplasmic
53	17788	18003	+	41.2	agaggtaaggcgtcatg	71/7.59/9.95	Hypothetical Protein	None	N/A	None	1	0	Y	Unknown
54	17975	18196	+	37.04	aaaggttaatcttatg	73/8.49/9.32	Hypothetical Protein	None	N/A	None	0	0	N	Unknown
55	18454	18654	+	49.25	aggagcgacacactatg	66/7.33/9.53	Hypothetical Protein	hypothetical protein KPP23_058 [Pseudomonas phage KPP23]	2e-07	None	0	0	N	Unknown
56	18748	19206	+	43.57	aaggagcacaacatg	152/17.14/4.42	Hypothetical Protein	hypothetical protein [Pseudomonas fluorescens]	0.005	None	0	0	N	Cytoplasmic
57	19272	19460	+	45.5	aggagttggctaaatg	62/7.39/7.41	Hypothetical Protein	putative lysis protein [Pseudomonas phage phiPto-bp6g]	7e-07	None	0	0	N	Unknown
58	19789	20016	+	46.05	aggagctttaaacatg	75/8.19/10.62	Hypothetical Protein	hypothetical protein vB_PaeM_PS2400152 [Pseudomonas phage vB_PaeM_PS24]	5e-34	None	1	0	N	Unknown
59	20814	20972	+	50.31	agagaaatcatg	52/6.12/4.89	Hypothetical Protein	None	N/A	None	0	0	N	Unknown
60	21009	21227	+	45.66	aaaggaggcaatcgcttagcaagtcccatg	72/8.22/10.46	Hypothetical Protein	None	N/A	None	0	0	N	Unknown
61	21194	21352	+	44.65	agggattttggatttgtgggagaatg	52/5.39/7.69	Hypothetical Protein	None	N/A	None	0	0	N	Unknown
62	21281	21442	-	46.3	aaggtgtggtaatgaccaaccaacatg	53/5.97/3.88	Hypothetical Protein	None	N/A	None	0	0	N	Unknown
63	21565	21780	-	43.06	aaaggactagacaattaatg	71/8.22/5.42	Hypothetical Protein	hypothetical protein [Escherichia coli]	8e-10	None	0	0	N	Unknown
64	21780	21953	-	44.83	atggtgtttgcaggatg	57/6.61/5.35	Hypothetical Protein	None	N/A	None	0	0	N	Unknown
65	21950	22096	-	42.18	ggagacattgatg	48/5.38/5.33	Hypothetical Protein	None	N/A	None	1	0	N	Unknown
66	22109	22246	-	43.48	ggaggattgtaggatg	45/4.91/5.06	Hypothetical Protein	None	N/A	None	1	0	N	Unknown
67	22243	22569	-	46.48	aaggagactaacaatg	108/12.44/4.73	Hypothetical Protein	None	N/A	None	1	0	N	Unknown
68	22581	22808	-	42.98	gaggatcattaaatg	75/8.69/5.59	Hypothetical Protein	None	N/A	None	2	0	N	Cytoplasmic Membrane
69	22805	23071	-	42.7	aaaaggagacaatgatg	88/10.09/7.09	Hypothetical Protein	unnamed protein product [Ralstonia phage RSL1]	3e-05	None	0	1	N	Unknown
70	23242	23580	-	43.95	gaggatgaacaacgatg	112/13.34/3.25	Hypothetical Protein	None	N/A	None	1	0	N	Unknown
71	23577	23738	-	44.44	agaaggtactctacaccacttgattgtgacggtgctgtaatg	53/6.38/6.11	Hypothetical Protein	None	N/A	None	0	0	N	Unknown
72	23738	23926	-	43.92	gcggggtacatgctgtg	62/6.81/4.13	Hypothetical Protein	None	N/A	None	0	0	N	Unknown
73	23923	24108	-	45.7	agagggctgcaaaatg	73/6.48/8.19	Hypothetical Protein	None	N/A	None	2	0	N	Cytoplasmic Membrane
74	24105	24386	-	49.29	aaggagaacacatg	93/11.20/4.28	Hypothetical Protein	None	N/A	None	0	0	N	Unknown
75	24396	24599	-	43.63	gggatgtgaccatg	67/8.15/4.63	Hypothetical Protein	None	N/A	None	0	0	N	Unknown
76	24602	24793	-	42.71	ggaggtgtataatg	63/6.88/3.90	Hypothetical Protein	None	N/A	None	2	0	N	Cytoplasmic Membrane
77	24793	25020	-	41.23	gagaagaaggagaaccaataatg	75/8.38/9.11	Hypothetical Protein	None	N/A	None	2	0	N	Cytoplasmic Membrane
78	25020	25229	-	42.38	gggagaaaagctgtg	69/7.72/4.47	Hypothetical Protein	None	N/A	None	1	0	N	Cytoplasmic Membrane
79	25226	25474	-	40.16	agaaggagattgagaatg	82/9.39/3.84	Hypothetical Protein	None	N/A	None	0	0	N	Unknown
80	25477	25683	-	47.34	aaggaaatccgagaatg	68/7.84/6.34	Hypothetical Protein	ZPR1 zinc finger protein [Enterobacteria phage 9g]	2e-06	None	0	0	N	Unknown
81	25680	26021	-	43.86	aaggaggcaaaatg	113/13.31/7.13	Hypothetical Protein	None	N/A	None	1	0	N	Cytoplasmic
82	26009	26479	-	45.22	gaggttcctctctatg	156/18.01/5.43	Hypothetical Protein	hypothetical protein GAP32_342 [Cronobacter phage vB_CsaM_GAP32]	3e-31	NADAR (9.49e-07)	1	0	N	Cytoplasmic
83	26472	26702	-	45.02	gagaactgaccatg	76/8.93/6.44	Hypothetical Protein	None	N/A	None	0	0	N	Unknown
84	26689	26856	-	43.45	gaggagtaaatatg	55/6.53/5.78	Hypothetical Protein	None	N/A	None	0	0	N	Unknown
85	26843	27592	-	46.27	ggagataattaatcaatatg	249/28.72/7.20	Serine/Threonine protein phosphatase	putative metallophosphoesterase [Pseudomonas phage phiPto-bp6g	6e-14	MPP_PrpA_PrpB (2.78e-52), Metallophos (2.21e-06), apaH (1.00e-03), PP2Ac (8.88e-03)	1	0	N	Cytoplasmic
86	27585	28112	-	46.4	gaggaaagcatatg	175/19.50/5.43	Hypothetical Protein	MULTISPECIES: hypothetical protein [Pseudomonas]	7e-31	MoCo_carrier (4.82e-06)	1	0	N	Unknown
87	28057	28536	-	47.08	aaggagaaacaaatg	159/17.99/8.24	Nudix hydrolase protein	putative NUDIX hydrolase protein [Pseudomonas phage Lu11]	1e-27	Nudix_Hydrolase_9 (2.11e-18), NUDIX (1.61e-10), YjhB (2.67e-09), nudB (4.97e-03)	1	0	N	Cytoplasmic
88	28547	29104	-	40.86	gagggacggatatg	185/21.30/5.29	HNH Endonuclease	HNH endonuclease family protein [Pseudomonas phage phiPto-bp6g]	1e-27	HNH_3 (7.39e-10), AP2 (4.80e-05)	0	0	N	Extracellular
89	29070	30311	-	45.25	aaagaaaggagagaacaatg	413/46.99/4.62	DNA Ligase	DNA ligase [Pseudomonas phage phiPto-bp6g]	2e-101	Adenylation_kDNA_ligase_like (1.07e-29), DNA_ligase_A_M (1.97e-15), PRK09125 (3.99e-16), 30 (7.06e-15), CDC9 (7.61e-14), NHEJ_ligase_lig (7.04e-07)	1	0	N	Cytoplasmic
90	30304	30552	-	40.96	aggatcgaagcatg	82/9.56/4.34	Hypothetical Protein	portal protein [Pseudomonas phage phiPto-bp6g]	4e-05	None	0	0	N	Unknown
91	30549	30767	-	42.47	gaggaggaataatg	72/7.86/6.46	Hypothetical Protein	None	N/A	None	1	0	N	Unknown
92	30767	31225	-	46.41	ggagggaaacaatg	152/17.17/7.93	Cytidine deaminase	cytidine and deoxycytidylate deaminase zinc-binding region [Pseudomonas phage phiPto-bp6g]	2e-57	deoxycytidylate_deaminase (6.33e-24), ComEB (3.80e-18), dCMP_cyt_deam_1 (1.74e-10), Cdd (3.48e-03)	1	0	N	Cytoplasmic
93	31403	31861	-	43.36	agaaaaggagaaatacaatg	152/17.66/9.36	Hypothetical Protein	hypothetical protein MT_57011 [Pseudomonas phage phiPto-bp6g]	7e-15	None	1	0	N	Unknown
94	31880	32161	-	40.78	ggaggagttcttttaatg	93/10.53/3.76	Hypothetical Protein	hypothetical protein MT_57010 [Pseudomonas phage phiPto-bp6g]	2e-35	None	0	0	N	Unknown
95	32161	32325	-	42.42	gaggaaatccgatg	54/6.25/3.58	Hypothetical Protein	None	N/A	None	1	0	N	Unknown
96	32322	32543	-	44.59	aaggagaaattcaagtatg	73/8.27/4.40	Hypothetical Protein	None	N/A	None	0	0	N	Unknown
97	32536	32793	-	40.31	agagagtcgtctatg	85/9.90/3.99	Hypothetical Protein	None	N/A	None	0	0	N	Unknown
98	32790	33059	-	41.85	ggagaatggaatcaatg	89/10.28/4.25	Hypothetical Protein	hypothetical protein KVP40.0188 [Pseudomonas phage phiPto-bp6g]	5e-27	None	0	0	N	Unknown
99	33052	33243	-	42.19	ggagggattgaaatg	63/7.21/9.32	Hypothetical Protein	None	N/A	None	0	0	N	Unknown
100	33240	33404	-	44.85	ggaggcataatg	54/6.28/4.22	Hypothetical Protein	None	N/A	None	0	0	N	Unknown
101	33404	33745	-	45.32	aaggaggatttatg	113/12.59/4.47	Hypothetical Protein	None	N/A	None	2	0	N	Unknown
102	33755	35026	-	46.15	aaggagtaaatgaatg	423/49.81/4.98	Putative Glutathionylspermidine Synthase	hypothetical protein [Pseudomonas fluorescens]	0	Gsp (1.74e-35), GSP_synth (1.75e-09)	1	0	N	Cytoplasmic
103	35031	35171	-	35.46	aaagagggaatg	46/5.29/9.09	Hypothetical Protein	None	N/A	Transposase_21 (1.89e-03)	1	0	N	Cytoplasmic Membrane
104	35303	35872	-	49.65	aggagaatatatg	189/19.89/4.74	Hypothetical Protein	hypothetical protein [Pseudomonas fluorescens]	6e-29	PRK11653 (7.29e-05), DUF1190 (3.32e-04)	3	1	N	Unknown
105	35905	37644	-	47.01	ggagactgaagaatg	579/65.44/4.42	Nicotinamide Phosphoribosyltransferase	nicotinamide phosphoribosyltransferase [Pseudomonas phage phiPsa374]	1e-164	PBEF_like (1.76e-122), NAPRTase (2.43e-22), nadV (2.46e-136), PRK09198 (5.55e-134), PncB (6.63e-04), PLN02885 (3.30e-03)	4	0	N	Cytoplasmic
106	37641	37862	-	38.29	gaggagagaataatg	73/8.62/5.76	Hypothetical Protein	None	N/A	None	0	0	N	Cytoplasmic
107	37873	38736	-	43.87	gaggagattgaactggtatg	287/32.36/4.24	Ribose-phosphate Pyrophosphokinase	hypothetical protein [Pseudomonas fluorescens]	3e-52	PRTases_typeI (6.90e-09), Pribosyltran_N (1.97e-13), Pribosyltran (5.70e-05), PrsA (2.65e-33), ribP_Ppkin (3.06e-28), PRK01259 (1.03e-22)	3	0	N	Cytoplasmic
108	38733	38918	-	43.01	aaggagttctaaaatg	61/7.22/4.90	Hypothetical Protein	hypothetical protein [Bacillus cereus]	0.006	None	0	0	N	Unknown
109	38920	39798	-	45.16	aggagagaaatatg	292/34.12/5.01	polynucleotide 5'-kinase and 3'-phosphatase	Polynucleotide kinase/ligase [Armadillidium vulgare iridescent virus]	4e-55	LNS2 (1.77e-06), COG0645 (7.28e-05), LNS2 (3.60e-04), AAA_17 (1.73e-03), pseT (1.50e-72), AAA_33 (2.43e-17), COG4639 (1.25e-08)	1	0	N	Cytoplasmic
110	39811	40008	-	37.88	ggacatgcttcgtaagtg	65/7.90/6.21	Hypothetical Protein	None	N/A	None	0	0	N	Unknown
111	39993	41135	-	45.23	aaaggagaactgaaatg	380/43.51/4.48	RNA Ligase	Polynucleotide kinase/ligase [Armadillidium vulgare iridescent virus]	3e-75	RNA_lig_T4_1 (3.18e-27), rnlA (4.16e-16)	1	0	N	Cytoplasmic
112	41132	41338	-	37.68	gaggtgtagtaatg	68/7.54/6.55	Hypothetical Protein	hypothetical protein VCM_00022 [Pseudomonas phage VCM]	1e-12	None	0	0	N	Unknown
113	41341	41556	-	45.37	aaggagtaatatcatg	71/8.03/6.63	Hypothetical Protein	hypothetical protein ASD54_12360 [Rhizobium sp. Root149]	0.002	None	1	0	N	Unknown
114	41568	41759	-	46.35	aaggagaagcattatg	63/6.92/6.57	Hypothetical Protein	None	N/A	None	0	0	N	Unknown
115	42001	42411	+	44.04	aggagagcagtgtg	136/15.59/8.40	Transcriptional regulator	hypothetical protein [Pseudomonas fluorescens]	1e-11	HTH_36 (3.48e-07), HTH_ARSR (5.86e-03)	1	0	N	Cytoplasmic
116	42402	42602	+	43.59	ggaggaatggatatg	66/7.89/4.40	Hypothetical Protein	None	N/A	None	0	0	N	Unknown
117	42599	42865	+	48.69	aggagattgaaatg	88/10.70/3.78	Hypothetical Protein	None	N/A	None	0	0	N	Unknown
118	42862	42996	+	48.15	ggaagaggaggacatgtacgtatg	44/4.76/4.15	Hypothetical Protein	None	N/A	None	1	0	N	Unknown
119	43090	43284	+	43.08	aggaaccatcaacatg	64/7.77/10.69	Hypothetical Protein	None	N/A	None	0	0	N	Unknown
120	43277	43384	+	37.96	ggagggatattgatg	35/3.99/10.12	Hypothetical Protein	None	N/A	None	0	0	N	Unknown
121	43939	44124	+	40.32	aggagatgaaatg	61/7.55/10.29	Hypothetical Protein	hypothetical protein tf_39 [Pseudomonas phage tf]	7e-18	None	0	0	N	Unknown
122	44117	44242	+	42.06	gaaaaaggagattgaaaatg	41/4.63/5.62	Hypothetical Protein	None	N/A	None	0	0	N	Unknown
123	44650	45075	+	44.13	aaaaggagtcattatg	141/15.59/4.70	Hypothetical Protein	hypothetical protein [Bacteroides ovatus]	3e-05	None	0	0	N	Periplasmic
124	45085	45318	+	38.46	aaggagtaattatg	77/8.70/4.59	Hypothetical Protein	None	N/A	None	1	0	N	Unknown
125	45308	45721	+	45.41	aaggagaacaccattg	137/15.34/6.44	Hypothetical Protein	None	N/A	None	0	0	N	Unknown
126	45808	47286	+	46.59	aggaggattgaatg	492/55.76/5.77	Terminase	putative terminase large subunit [Pseudomonas phage PAK_P1]	4e-103	Terminase_3 (5.46e-06), Terminase_6 (1.16e-36)	2	0	N	Cytoplasmic
127	47296	48831	+	46.48	aaggatgagagatg	511/57.11/4.31	Hypothetical Protein	hypothetical protein BN405_2-10_Ab1_orf_48 [Pseudomonas phage vB_PaeM_C2-10_Ab1]	6e-82	None	2	0	N	Unknown
128	48841	50223	+	46.13	aaggaggtattatg	460/48.66/5.20	Head maturation protease	putative head maturation protease [Acinetobacter phage vB_AbaM_Acibel004]	1e-59	S49_Sppa_36K_type (1.26e-50), Peptidase_S49 (8.28e-25), SppA (3.30e-33), PRK11778 (4.81e-09)	3	1	N	Cytoplasmic Membrane
129	50252	50707	+	48.25	aagaggatttaactaatg	151/16.18/5.14	Hypothetical Protein	None	N/A	None	1	0	N	Unknown
130	50772	51872	+	48.77	aggagtatcttcatg	366/41.79/4.59	Major capsid protein	hypothetical protein [Pseudomonas phage vB_PaeM_PAO1_Ab03]	2e-27	Phage_cap_E (1.97e-30)	3	0	N	Cytoplasmic
131	51931	52362	+	44.44	gaggagaaattatg	143/15.89/8.98	Hypothetical Protein	None	N/A	None	2	0	N	Unknown
132	52362	52754	+	44.53	ggggattgctaatg	130/14.53/4.49	Hypothetical Protein	hypothetical protein [Pseudomonas aeruginosa]	7e-16	None	0	0	N	Unknown
133	52747	53190	+	41.89	aggcacgttatg	147/16.30/4.88	Hypothetical Protein	hypothetical protein [Pseudomonas cannabina]	2e-33	None	2	0	N	Unknown
134	53192	53647	+	44.08	aaggaggtttgatatg	151/16.81/4.62	Hypothetical Protein	hypothetical protein [Pseudomonas sp. GM80]	3e-13	DUF4128 (7.63e-11)	1	0	N	Unknown
135	53661	54311	+	50.23	aagaggatataacatatg	216/23.13/4.63	Tail constituent protein	phage tail protein [Pseudomonas sp. CB1]	1e-108	Phage_tail_3 (2.91e-63)	3	0	N	Unknown
136	54373	54774	+	44.03	aggagataaaattatg	133/15.29/4.24	Hypothetical Protein	hypothetical protein [Pseudomonas aeruginosa]	7e-35	DUF1789 (5.48e-35)	0	0	N	Unknown
137	54828	55103	+	45.29	gagagaaacatcggttcaccaagcaggcatg	91/10.44/5.38	Hypothetical Protein	phage protein [Pseudomonas sp. 2-92(2010)]	6e-25	DUF1799 (2.46e-31)	1	0	N	Unknown
138	55087	59061	+	46.74	gggggagaatcagaaaaatg	1324/142.72/6.88	Tape measure protein	hypothetical protein [Pseudomonas putida]	3e-156	TMP_2 (8.54e-63), Tape_meas_lam_C (1.86e-16), DUF1682 (9.24e-03), COG5281 (6.83e-50), SMC_prok_B (4.45e-12), AAA_27 (1.23e-04), Smc (3.99e-03)	2	5	N	Outer Membrane
139	59164	59511	+	44.25	ggaggagatatg	115/12.86/4.85	Minor tail protein	phage tail protein [Pseudomonas fuscovaginae]	1e-30	Phage_min_tail (5.66e-39), COG4718 (1.28e-25)	2	0	N	Unknown
140	59521	60225	+	46.39	gaggtaatctaatg	244/27.14/5.48	Tail constituent protein	putative phage protein ( phage tail protein) [Xenorhabdus bovienii str. feltiae France]	2e-70	None	0	0	N	Cytoplasmic
141	60266	61075	+	44.81	aaggagaataacatg	269/30.97/9.83	Hydrolase Nlp/P60	hydrolase Nlp/P60 [Pseudomonas aeruginosa]	2e-85	MPN_NLPC_P60 (1.25e-39), Rri1 (2.94e-24), Prok-JAB (6.41e-20), JAB_MPN (5.79e-12), NLPC_P60 (2.47e-10), Spr (4.78e-06)	0	0	N	Cytoplasmic
142	61059	61652	+	44.95	aaaggagtaaaacatg	197/20.88/4.69	Tail assembly protein	hypothetical protein [Xenorhabdus bovienii]	6e-38	COG4723 (7.27e-38)	1	0	N	Unknown
143	61677	67445	+	46.94	aggagacaaaaatg	1922/208.69/6.94	Putative tail fibre protein	hypothetical protein [Serratia fonticola]	0	FN3 (5.55e-05), DUF1983 (8.04e-31), Phage-tail_3 (1.99e-18), wac (1.06e-09), CBM_5_12 (6.13e-05), fn3 (2.66e-03), COG4733 (0e+00), MA (4.11e-03), Mplasa_alph_rch (3.33e-09), Smc (1.23e-08), YhgE (1.13e-06), Myosin_tail_1 (3.29e-05), PRK02224 (3.37e-05), AAA_13 (8.54e-04)	5	0	N	Unknown
144	67479	67784	+	43.46	aggagaattcaatg	101/10.88/5.11	Hypothetical Protein	hypothetical protein [Pseudomonas sp. URMO17WK12:I11]	3e-26	None	3	0	N	Unknown
145	67794	68687	+	43.85	aaggaggtgtaatg	297/32.39/8.32	Hypothetical Protein	hypothetical protein PYEL_38720 [Pseudomonas sp. URMO17WK12:I11]	5e-54	None	4	0	N	Unknown
146	68703	70265	+	48.82	aggagtcattatatg	520/53.45/4.09	Hypothetical Protein	hypothetical protein [Pseudomonas sp. 2(2015)]	2e-62	ApoL (9.71e-03)	9	0	N	Extracellular
147	70275	70604	+	47.58	aaggaggatatatg	109/11.77/4.83	Hypothetical Protein	hypothetical protein [Pseudomonas sp. NBRC 111124]	5e-20	None	1	0	N	Unknown
148	70601	70984	+	44.53	gaggaggaagtatg	127/14.03/9.05	Hypothetical Protein	hypothetical protein [Pseudomonas fluorescens]	4e-37	DUF4376 (2.80e-14)	2	0	N	Unknown
149	70981	71334	+	45.2	gaaggctggcctgaatg	117/13.55/8.84	Hypothetical Protein	hypothetical protein [Pseudomonas sp. 11/12A]	8e-38	DUF1353 (2.96e-21)	2	0	N	Unknown
150	71335	71829	+	43.43	agaggaggttaaatg	164/17.74/6.99	Lysozyme	glycoside hydrolase [Shewanella baltica]	1e-58	endolysin_autolysin (1.85e-50), RrrD (1.40e-41), Phage_lysozyme (2.17e-24)	2	0	N	Unknown
151	71826	72086	+	40.23	ggggtaaacaaatg	86/9.69/9.16	Hypothetical Protein	None	N/A	None	1	0	N	Cytoplasmic Membrane
152	72055	72453	+	43.11	aaaggatcataaatgtg	132/14.55/9.47	Hypothetical Protein	None	N/A	None	1	0	N	Unknown
153	72642	72941	+	46.67	agaagaaggaattgagatttatg	99/11.11/4.08	Hypothetical Protein	None	N/A	None	1	0	N	Unknown
154	72992	73174	-	42.08	aaaggagaaatgaaatg	60/6.89/7.66	Hypothetical Protein	None	N/A	None	0	0	N	Unknown
155	73261	73449	-	44.97	ggaggactaacatg	62/6.77/3.79	Hypothetical Protein	hypothetical protein VCM_00083 [Pseudomonas phage VCM]	7e-10	DnaX (9.84e-03)	0	0	N	Unknown
156	73451	73633	-	43.72	ggagaacaataatg	60/6.87/4.98	Hypothetical Protein	None	N/A	None	0	1	N	Unknown
157	73633	74040	-	45.34	aggggatcaggaatg	135/15.75/5.33	Hypothetical Protein	None	N/A	PRK05561 (1.55e-03)	0	0	N	Cytoplasmic
158	74037	72419	-	46.45	aaggagaaatgagatg	60/6.90/9.35	Hypothetical Protein	None	N/A	None	1	0	N	Unknown
159	74221	74805	-	42.39	aaggtcatttctaatg	194/22.33/7.46	Hypothetical Protein	hypothetical protein P838_04387 [Enterobacter cloacae UCI 35]	6e-24	HNH_3 (7.27e-16)	0	0	N	Unknown
160	74780	75931	-	45.83	aaaggagatatttgatg	383/43.05/4.86	RNA Ligase	RNA ligase [Pseudomonas phage VCM]		RNA_ligase (7.88e-17), Adenylation_RNA_ligase (1.84e-05), COG1423 (6.70e-04)	2	0	N	Cytoplasmic
161	75931	76200	-	37.78	ggcggtgaccaatg	89/10.20/5.81	Hypothetical Protein	None	N/A	None	0	0	N	Cytoplasmic
162	76187	76459	-	40.66	gaggagaattgaaatg	90/10.13/7.99	Hypothetical Protein	None	N/A	None	0	0	N	Unknown
163	76471	76632	-	41.98	aaggggaaccaaatg	53/6.54/3.96	Hypothetical Protein	hypothetical protein [Pseudomonas fluorescens]	4e-07	None	1	0	N	Unknown
164	76780	77052	-	43.22	ggagcttctgccgctgtg	90/10.16/5.63	Hypothetical Protein	hypothetical protein LR48_Vigan2292s000200 [Vigna angularis]	5e-10	None	1	0	N	Cytoplasmic
165	77049	77219	-	45.61	ggagggtgcaagatg	56/6.61/5.05	Hypothetical Protein	None	N/A	JmjN (0.01), PRK05755 (6.22e-03), PolA (0.01)	0	0	N	Unknown
166	77216	77449	-	45.73	gaaggagaaatctaatg	77/8.46/5.15	Hypothetical Protein	None	N/A	None	0	0	N	Unknown
167	77449	77637	-	41.27	ggagagatgatgtg	62/6.89/4.19	Hypothetical Protein	None	N/A	murD (2.37e-04)	0	0	N	Unknown
168	77634	77888	-	47.06	agagcttgaaatg	84/9.59/5.93	Hypothetical Protein	hypothetical protein LR48_Vigan2292s000200 [Vigna angularis]	2e-13	None	0	0	N	Unknown
169	77948	79549	-	46.13	ggagaaacaaaatg	533/60.23/3.97	Putative DNA Helicase	hypothetical protein LR48_Vigan2292s000200 [Vigna angularis]	0	UvrD_C_2 (1.99e-09), UvrD (3.76e-17), UvrD_C (1.44e-08), uvrD (5.31e-07), recB (2.99e-06)	2	0	N	Cytoplasmic
170	79581	79817	-	43.04	gaagtggaatg	78/8.99/4.65	Hypothetical Protein	None	N/A	None	0	0	N	Unknown
171	79814	80056	-	47.33	aaaggagtggatcaaatcgtg	80/9.08/10.65	Hypothetical Protein	None	N/A	None	1	0	N	Unknown
172	80053	80220	-	43.45	ggagcttccagaatg	55/6.14/5.79	Hypothetical Protein	None	N/A	None	0	0	N	Unknown
173	80217	80555	-	41.3	aaaggagattggtaatg	112/13.53/10.46	Hypothetical Protein	None	N/A	None	0	0	N	Unknown
174	80542	80838	-	42.76	ggaaaagcgtcgtg	98/10.99/4.24	Hypothetical Protein	None	N/A	None	0	0	N	Unknown
175	80744	80890	-	41.5	aaaggagattgaattttg	48/5.83/6.21	Hypothetical Protein	None	N/A	None	0	0	N	Unknown
176	80887	81093	-	43	ggagaaagactgatg	68/8.12/4.06	Hypothetical Protein	None	N/A	None	0	0	N	Unknown
177	81093	81275	-	43.17	ggaggtgtttaatg	60/6.80/4.96	Hypothetical Protein	None	N/A	None	0	0	N	Unknown
178	81265	81486	-	44.14	ggggatctgacaatg	73/8.26/9.42	Hypothetical Protein	hypothetical protein [Pseudomonas stutzeri]	2e-09	None	0	0	N	Unknown
179	81489	82019	-	45.39	gaagaggaaccaacgatg	176/20.93/9.10	Hypothetical Protein	None	N/A	None	0	0	N	Cytoplasmic
180	82016	82213	-	43.94	gaggagaacgaaatg	65/7.53/7.11	Hypothetical Protein	None	N/A	None	0	1	N	Unknown
181	82178	82567	+	47.69	aagaaggcgttg	129/14.12/4.53	Hypothetical Protein	None	N/A	None	1	0	N	Unknown
182	82670	82873	+	42.16	aggggagtatatg	67/7.63/8.38	Hypothetical Protein	None	N/A	None	1	0	N	Unknown
183	82873	83070	+	49.49	gaaggggtatggtaatg	65/7.46/4.21	Hypothetical Protein	None	N/A	None	0	0	N	Unknown
184	83067	83354	+	46.88	ggaggttgaagcgatg	95/10.93/5.60	Hypothetical Protein	hypothetical protein LR48_Vigan2292s000100 [Vigna angularis]	1e-06	None	0	0	N	Unknown
185	83354	83581	+	42.54	aaggaggattgatg	75/8.81/3.71	Hypothetical Protein	None	N/A	None	2	0	N	Cytoplasmic Membrane
186	83594	83866	+	47.62	aaggagaaacaatg	90/10.38/4.61	Hypothetical Protein	None	N/A	None	0	0	N	Cytoplasmic
187	83866	84234	+	42.55	agaggaggctgcataatg	122/14.19/8.35	Hypothetical Protein	None	N/A	None	0	0	N	Unknown
188	84231	84587	+	49.02	agaggaattcctgcaatg	118/12.81/6.69	Hypothetical Protein	None	N/A	None	1	0	Y	Unknown
189	84589	84774	+	47.31	ggagtgtagcatg	61/7.64/4.30	Hypothetical Protein	None	N/A	None	0	0	N	Unknown
190	84771	84983	+	42.72	ggagaaatttaagtg	70/7.55/4.46	Hypothetical Protein	None	N/A	None	1	0	N	Unknown
191	84983	85291	+	48.87	aaggagaatcaataatg	102/11.74/4.59	Hypothetical Protein	None	N/A	None	0	0	N	Unknown
192	85291	85497	+	40.1	aggcacaactgatg	68/8.08/4.44	Hypothetical Protein	None	N/A	None	2	0	N	Cytoplasmic Membrane
193	85512	85760	+	47.79	aaggagaaataaatg	82/9.34/5.65	Hypothetical Protein	hypothetical protein [Pseudomonas putida]	0.008	None	0	0	N	Unknown
194	85841	87739	+	47.34	ggaaaaggaggagatattg	632/70.98/5.86	Putative Primase/Helicase	hypothetical protein LR48_Vigan2292s000100 [Vigna angularis]	0	TOPRIM_primases (9.92e-05), GP4d_helicase (3.37e-18), AAA_25 (1.67e-07), Toprim_2 (7.10e-06), zf-CHC2 (1.51e-05), ZnF_CHCC (7.58e-05), FlaH (5.19e-03), DnaG (9.35e-04), dnaG (3.61e-03), RAD55 (5.95e-03)	1	1	N	Cytoplasmic
195	87760	88080	+	46.11	aggagggaatatg	106/12.48/7.00	Hypothetical Protein	None	N/A	None	0	0	N	Unknown
196	88101	89837	+	45.65	aaggagagaatatg	578/66.94/4.09	Putative DNA Polymerase	hypothetical protein LR48_Vigan2292s000100 [Vigna angularis]	0	POLBc (1.52e-07), DNA_polB_like1_exo (1.91e-03), PolB (1.26e-04), DNA_pol_B_exo2 (2.77e-03)	3	0	N	Cytoplasmic
197	89830	90039	+	47.62	aaggagaaaaaggatg	69/7.87/5.85	Hypothetical Protein	None	N/A	None	0	0	N	Unknown
198	90036	90245	+	47.14	aaggaggagcaactgtg	69/7.78/4.56	Hypothetical Protein	None	N/A	None	0	0	N	Unknown
199	90235	90783	+	44.81	ggggagtatggtcgtg	182/20.85/4.40	Hypothetical Protein	hypothetical protein LR48_Vigan2292s000100 [Vigna angularis]		RAB3GAP2_N (1.71e-03)	1	0	N	Cytoplasmic
200	90780	91016	+	39.24	ggagaggaggaagacgaatg	78/8.86/4.03	Hypothetical Protein	None	N/A	None	0	1	N	Unknown
201	91013	91186	+	43.68	aaaggagaaaagcaatg	57/6.07/3.21	Hypothetical Protein	None	N/A	None	1	0	N	Unknown
202	91180	91320	+	46.81	ggagaaagaaaaatg	46/4.79/5.97	Hypothetical Protein	None	N/A	None	2	0	N	Cytoplasmic Membrane
203	91310	91483	+	36.21	gggggtgtctggtg	57/6.23/4.88	Hypothetical Protein	None	N/A	None	2	0	N	Cytoplasmic Membrane
204	91493	91744	+	39.68	aaggagataacatg	83/9.50/4.66	Hypothetical Protein	None	N/A	None	0	1	N	Unknown
205	91741	92025	+	46.32	aaggagaaacataagtg	94/10.64/4.91	Hypothetical Protein	None	N/A	None	1	1	N	Unknown
206	92038	92319	+	47.16	aaggagaaaataagatg	93/10.67/4.73	Hypothetical Protein	None	N/A	None	0	0	N	Unknown
207	92316	92507	+	50	aaagaacgtctgtctggtctgctgaagtg	63/7.47/4.71	Hypothetical Protein	None	N/A	None	0	0	N	Unknown
208	92507	92725	+	41.55	aggaggtgctctaatg	72/8.20/4.05	Hypothetical Protein	None	N/A	None	0	0	N	Unknown
209	92722	92919	+	40.91	gaggttgttaaatg	65/7.67/7.02	Hypothetical Protein	None	N/A	None	0	0	N	Unknown
210	92912	93220	+	41.1	gaggagaacgtagttg	102/11.89/4.61	Hypothetical Protein	None	N/A	None	0	0	N	Unknown
211	93207	93578	+	40.86	gagaggagatggatgatg	123/14.10/10.22	Hypothetical Protein	None	N/A	None	0	0	N	Unknown
212	93575	93781	+	47.83	gaaagaggagaatgaaaaatg	68/7.87/3.96	Hypothetical Protein	None	N/A	None	0	0	N	Unknown
213	93781	94011	+	44.59	aagaaagctcacatcacccaacgtatcaccactcagatcatgcgtcgtgttcgctgatg	76/8.59/4.54	Hypothetical Protein	hypothetical protein Acj9p140 [Acinetobacter phage Acj9]	0.001	None	0	0	N	Cytoplasmic
214	94004	94336	+	45.05	ggaggaatgttatg	110/13.22/4.91	Hypothetical Protein	hypothetical protein [Pseudomonas sp. KG01]	2e-14	None	0	0	N	Cytoplasmic
215	94471	95526	+	48.58	aagaggaaaatatcacatg	351/38.98/5.19	Hypothetical Protein	hypothetical protein LR48_Vigan2292s000100 [Vigna angularis]	5e-67	None	0	0	N	Cytoplasmic
216	95572	95793	+	39.64	aaggagagattaaatg	73/8.41/5.12	Hypothetical Protein	hypothetical protein [Serratia marcescens]	2e-07	None	0	0	N	Unknown
217	95790	96125	+	47.62	aaaggagaaactaaatg	111/12.76/4.15	Hypothetical Protein	None	N/A	SynN (6.21e-03)	0	1	N	Cytoplasmic
218	96215	96538	+	40.74	aggagaaagtatatg	107/12.36/5.39	Hypothetical Protein	None	N/A	None	1	0	N	Unknown
219	96538	97539	+	46.71	gaaggtgcattaatg	333/38.18/4.59	Hypothetical Protein	123 gene product [Salmonella phage PVP-SE1]	6e-37	None	0	0	N	Cytoplasmic
220	97539	97751	+	42.72	ggggattatctaatg	70/8.08/4.05	Hypothetical Protein	None	N/A	None	0	0	N	Unknown
221	97753	97998	+	47.56	gagggagaaaagcagtgaatctaattgaaatg	81/9.60/5.68	Hypothetical Protein	None	N/A	None	0	0	N	Unknown
222	97991	98419	+	45.45	aaggaggttgctgatg	142/15.83/8.71	Hypothetical Protein	None	N/A	None	0	0	N	Cytoplasmic
223	98419	99027	+	44.66	gaagtggtcgcattggtggcagcataatg	202/23.18/3.91	Homing Endonuclease HNH	homing endonuclease HNH [Shewanella sp. phage 1/4]	6e-38	HNHc (2.15e-04)	0	0	N	Cytoplasmic
224	99017	99235	+	43.84	aaggagagtgagaatg	72/8.08/5.73	Hypothetical Protein	None	N/A	None	0	0	N	Unknown
225	99232	99387	+	41.67	gaagagggggagtttgtgtg	51/5.84/5.77	Hypothetical Protein	None	N/A	PTS_IIB_glc (5.83e-03)	0	0	N	Unknown
226	99384	100406	+	44.09	aagagaggaggttgaatg	340/39.71/4.86	Rnase H Superfamily Protein	hypothetical protein KB57_126 [Klebsiella phage vB_KpnM_KB57]	3e-124	Rnase_H_2 (1.21e-10), EXOIII (8.39e-07), DEDDh (3.32e-03)	0	0	N	Cytoplasmic
227	100419	100910	+	45.73	aaggagaaataaacatg	163/18.10/4.60	Hypothetical Protein	hypothetical protein [Pseudomonas phage phiPsa374]	2e-56	NTP-Ppase_u5 (1.81e-39)	0	0	N	Cytoplasmic
228	100961	102112	+	45.92	ggaggagtgatttaactatg	383/42.69/6.04	Hypothetical Protein	hypothetical protein BPABA577_00990 [Acinetobacter phage YMC13/03/R2096]	4e-18	None	2	1	N	Cytoplasmic
229	102178	103176	+	47.35	gaaaggagagaacatg	332/36.98/6.03	Putative Thymidylate Synthase	FAD-dependent thymidylate synthase [Pseudomonas phage VCM]	3e-85	None	1	0	N	Unknown
